# Supplementary material for: Characterization of Plasmodium vivax Proteins in Plasma-Derived Exosomes From Malaria-Infected Liver-Chimeric Humanized Mice
Source: Front Microbiol. 2018 Jun 25;9:1271. doi: 10.3389/fmicb.2018.01271 (PMC6026661; doi:10.3389/fmicb.2018.01271)
Supplement: Data Sheet S1 — Characterization of P. vivax infection in liver tissue from FRG huHep infected mice. [file Data_Sheet_1.XLSX]

## Sheet: Table 1
Table 1. Characterization of P. vivax infection in liver tissue from FRG huHep infected mice of Experimental infection 1. Superscript in sample column refers to mouse number.
Sample	Mice	P. vivax isolate	day post infection	schizonts (no./100 mm2)	hypnozoites (no./100 mm2)	log10 Plasmodium 18s rRNA per μg of liver	Plasma sample volume
Day 81	Mice 1	VTTY-99	8	ND	ND	8.40192	538
Day 82	Mice 2	VTTY-99	8	ND	ND	8.34128	430
Day 83	Mice 3	VTTY-99	8	ND	ND	8.31017	330
Day 84	Mice 4	VTTY-99	8	ND	ND	8.54358	330
Day 85	Mice 5	VTTY-99	8	ND	ND	8.83664	400
Day 86	Mice 6	VTTY-99	8	ND	ND	8.89765	400

## Sheet: Table 2
Table 2. Characterization of P. vivax infection in liver tissue from FRG huHep infected mice of Experimental infection 2. Superscript in sample column refers to plasma pool number.
Sample	Mice	P. vivax isolate	day post infection	schizonts (no./100 mm2)	hypnozoites (no./100 mm2)	log10 Plasmodium 18s rRNA per μg of liver	Pooled plasma volume (µl)
D81	Mice 1	VKTS-102	8	120	9.2	7.2	640
	Mice 2	VKTS-102	8	53.5	4	7
D82	Mice 1	VUNL-23.	8	6.9	0.2	8.2	800
	Mice 2	VUNL-23.	8	14.1	0.4	7.8
D101	Mice 1	VKTS-102	10	ND	ND	ND	744
	Mice 2	VKTS-102	10	ND	ND	ND
D102	Mice 1	VKTS-102	10	ND	ND	ND	540
	Mice 2	VKTS-102	10	ND	ND	ND
D161	Mice 1	VUNL-23.	16	0.1	1.3	7.4	840
	Mice 2	VUNL-23.	16	0	0.2	6.9
D162	Mice 1	VUNL-23.	16	0.2	0.4	7.2	330
D21	Mice 1	VUNL-23.	21	0	0	6.5	280
