# Supplementary material for: Characterization of Plasmodium vivax Proteins in Plasma-Derived Exosomes From Malaria-Infected Liver-Chimeric Humanized Mice
Source: Front Microbiol. 2018 Jun 25;9:1271. doi: 10.3389/fmicb.2018.01271 (PMC6026661; doi:10.3389/fmicb.2018.01271)
Supplement: Data Sheet S2 — Mass spectrometry data of H. sapiens, Mus musculus and P. vivax proteins identified in ExEFs. [file Data_Sheet_2.XLSX]

## Sheet: Table 1
Table 1. Mass spectrometry data of H.sapiens proteins identified in ExEFs in Experimental infection 1. Keratins and abundant plasma proteins as published in (de Menezes-Neto, A et al., 2015) has been removed: Total proteins identified: 201.													Protein TOP3 AREA
													Control M4	Control M3	Control M2	Control M1	Day 86 M6	Day 85 M5	Day 84 M4	Day 83 M3	Day 82 M2	Day 81 M1
													ExEF	ExEF	ExEF	ExEF	ExEF	ExEF	ExEF	ExEF	ExEF	ExEF
Description	Accession	Gene name	Coverage	calc. pI	Modifications	# Protein Groups	# Unique Peptides	# Peptides	# PSMs	Master	MW [kDa]	# AAs	170123_S_JSHP_20	170123_S_JSHP_18	170123_S_JSHP_16	170123_S_JSHP_14	170123_S_JSHP_12	170123_S_JSHP_10	170123_S_JSHP_08	170123_S_JSHP_06	170123_S_JSHP_04	170123_S_JSHP_02
Desmoplakin OS=Homo sapiens GN=DSP PE=1 SV=3	P15924	DSP	24.6952	6.81		1	60	60	112	IsMasterProtein	331.569	2871	23000000	860000			25000000			15000000	5400000	13000000
Complement C5 OS=Homo sapiens GN=C5 PE=1 SV=4	P01031	C5	42.0048	6.52		1	49	52	291	IsMasterProtein	188.186	1676						1100000	11000000	7300000	21000000	1600000
Complement factor H OS=Homo sapiens GN=CFH PE=1 SV=4	P08603	CFH	46.1413	6.61		1	42	44	528	IsMasterProtein	139.005	1231			8000000		8800000	27000000	110000000	170000000	97000000	31000000
Coagulation factor V OS=Homo sapiens GN=F5 PE=1 SV=4	P12259	F5	26.3489	6.05		1	36	49	371	IsMasterProtein	251.546	2224	5100000	2200000	6300000		10000000	5200000	24000000	110000000	33000000	33000000
Fibronectin OS=Homo sapiens GN=FN1 PE=1 SV=4	P02751	FN1	43.2523	5.71		1	35	65	458	IsMasterProtein	262.46	2386	11000000	3100000	37000000		3700000	5900000	5000000	43000000	21000000	25000000
C4b-binding protein alpha chain OS=Homo sapiens GN=C4BPA PE=1 SV=2	P04003	C4BPA	66.6667	7.3		1	29	29	578	IsMasterProtein	66.989	597	240000000	75000000	360000000		250000000	350000000	540000000	1200000000	1300000000	470000000
Inter-alpha-trypsin inhibitor heavy chain H1 OS=Homo sapiens GN=ITIH1 PE=1 SV=3	P19827	ITIH1	38.7486	6.79		1	25	26	293	IsMasterProtein	101.326	911	5700000		19000000			800000000	130000000	75000000	120000000	14000000
Inter-alpha-trypsin inhibitor heavy chain H2 OS=Homo sapiens GN=ITIH2 PE=1 SV=2	P19823	ITIH2	51.5856	6.86		1	25	37	377	IsMasterProtein	106.397	946	8900000		13000000		4500000	11000000	97000000	60000000	83000000	14000000
Apolipoprotein E OS=Homo sapiens GN=APOE PE=1 SV=1	P02649	APOE	72.2397	5.73		1	24	25	793	IsMasterProtein	36.132	317	980000000	320000000	710000000	11000000	650000000	1300000000	1700000000	2700000000	7100000000	2500000000
Plasma kallikrein OS=Homo sapiens GN=KLKB1 PE=1 SV=1	P03952	KLKB1	56.8966	8.22		1	24	25	179	IsMasterProtein	71.323	638					3000000	10000000	44000000	62000000	56000000
Inter-alpha-trypsin inhibitor heavy chain H4 OS=Homo sapiens GN=ITIH4 PE=1 SV=4	Q14624	ITIH4	40.5376	6.98		1	23	26	140	IsMasterProtein	103.293	930					4800000	14000000	58000000	48000000	43000000
Junction plakoglobin OS=Homo sapiens GN=JUP PE=1 SV=3	P14923	JUP	40	6.14		1	21	21	52	IsMasterProtein	81.693	745	17000000			770000	19000000			12000000	6600000	12000000
Kininogen-1 OS=Homo sapiens GN=KNG1 PE=1 SV=2	P01042	KNG1	40.528	6.81		1	20	21	204	IsMasterProtein	71.912	644	6300000		2900000		10000000	26000000	310000000	180000000	100000000	41000000
Vitamin K-dependent protein S OS=Homo sapiens GN=PROS1 PE=1 SV=1	P07225	PROS1	39.9408	5.67		1	19	20	169	IsMasterProtein	75.074	676	33000000	2100000	39000000		38000000	25000000	45000000	160000000	140000000	54000000
Alpha-2-macroglobulin-like protein 1 OS=Homo sapiens GN=A2ML1 PE=1 SV=3	A8K2U0	A2ML1	16.9876	5.73		1	17	17	18	IsMasterProtein	161.004	1454					18000000
Afamin OS=Homo sapiens GN=AFM PE=1 SV=1	P43652	AFM	39.5659	5.9		1	17	20	112	IsMasterProtein	69.024	599							37000000
Clathrin heavy chain 1 OS=Homo sapiens GN=CLTC PE=1 SV=5	Q00610	CLTC	15.2239	5.69		1	17	17	32	IsMasterProtein	191.493	1675	3600000	18000000	1100000		62000000		1400000	1800000		9100000
Vitamin D-binding protein OS=Homo sapiens GN=GC PE=1 SV=1	P02774	GC	70.8861	5.54		1	17	23	162	IsMasterProtein	52.929	474			450000		780000	2700000	140000000	10000000	3600000	5000000
Histidine-rich glycoprotein OS=Homo sapiens GN=HRG PE=1 SV=1	P04196	HRG	35.8095	7.5		1	16	16	262	IsMasterProtein	59.541	525	3600000		9300000		27000000	60000000	320000000	530000000	150000000	84000000
Annexin A2 OS=Homo sapiens GN=ANXA2 PE=1 SV=2	P07355	ANXA2	45.1327	7.75	Acetyl [N-Term]	1	15	15	32	IsMasterProtein	38.58	339	13000000	710000			47000000			3700000	2600000	3900000
Clusterin OS=Homo sapiens GN=CLU PE=1 SV=1	P10909	CLU	33.1849	6.27		1	15	15	179	IsMasterProtein	52.461	449	40000000	9300000	30000000		49000000	85000000	150000000	210000000	450000000	110000000
Carboxypeptidase N subunit 2 OS=Homo sapiens GN=CPN2 PE=1 SV=3	P22792	CPN2	51.9266	5.99		1	15	15	141	IsMasterProtein	60.518	545			8400000		3500000	12000000	36000000	41000000	28000000	15000000
Coagulation factor XIII B chain OS=Homo sapiens GN=F13B PE=1 SV=3	P05160	F13B	39.1831	6.39		1	15	17	84	IsMasterProtein	75.461	661						2100000	12000000	6900000	11000000	3100000
Hornerin OS=Homo sapiens GN=HRNR PE=1 SV=2	Q86YZ3	HRNR	17.8596	10.04		1	15	15	105	IsMasterProtein	282.228	2850	50000000	20000000	5200000		15000000	1000000	9500000	88000000	8800000	73000000
Alpha-1-antichymotrypsin OS=Homo sapiens GN=SERPINA3 PE=1 SV=2	P01011	SERPINA3	43.9716	5.52		1	14	14	83	IsMasterProtein	47.621	423							77000000
Apolipoprotein C-II OS=Homo sapiens GN=APOC2 PE=1 SV=1	P02655	APOC2	59.4059	4.72		1	13	13	160	IsMasterProtein	11.277	101	4000000000	1900000000	4200000000	470000000	260000000	420000000	1100000000	3500000000	1600000000	570000000
Desmoglein-1 OS=Homo sapiens GN=DSG1 PE=1 SV=2	Q02413	DSG1	18.8751	5.03		1	13	13	26	IsMasterProtein	113.676	1049	21000000				10000000			3900000		2500000
Hemopexin OS=Homo sapiens GN=HPX PE=1 SV=2	P02790	HPX	49.3506	7.02		1	13	14	93	IsMasterProtein	51.643	462						7000000	260000000	32000000		2400000
Antithrombin-III OS=Homo sapiens GN=SERPINC1 PE=1 SV=1	P01008	SERPINC1	45.2586	6.71		1	13	22	299	IsMasterProtein	52.569	464			6400000		2000000	2900000	54000000	35000000	12000000	7000000
Plasma protease C1 inhibitor OS=Homo sapiens GN=SERPING1 PE=1 SV=2	P05155	SERPING1	36.6	6.55		1	13	15	137	IsMasterProtein	55.119	500			5000000			6100000	110000000	36000000	23000000
Complement component C6 OS=Homo sapiens GN=C6 PE=1 SV=3	P13671	C6	18.6296	6.76		1	12	12	53	IsMasterProtein	104.718	934							5200000			710000
Complement factor B OS=Homo sapiens GN=CFB PE=1 SV=2	P00751	CFB	27.4869	7.06		1	12	15	93	IsMasterProtein	85.479	764							45000000
Complement C1s subcomponent OS=Homo sapiens GN=C1S PE=1 SV=1	P09871	C1S	28.343	4.96		1	11	12	80	IsMasterProtein	76.635	688	1100000						8100000	6200000	4400000	2800000
C4b-binding protein beta chain OS=Homo sapiens GN=C4BPB PE=1 SV=1	P20851	C4BPB	53.5714	5.14		1	11	11	138	IsMasterProtein	28.338	252	6600000	1700000	30000000		7900000	26000000	47000000	55000000	160000000	120000000
Cathepsin D OS=Homo sapiens GN=CTSD PE=1 SV=1	P07339	CTSD	42.9612	6.54		1	11	11	22	IsMasterProtein	44.524	412					78000000
Prothrombin OS=Homo sapiens GN=F2 PE=1 SV=2	P00734	F2	39.7106	5.9		1	11	16	86	IsMasterProtein	69.992	622							21000000
N-acetylmuramoyl-L-alanine amidase OS=Homo sapiens GN=PGLYRP2 PE=1 SV=1	Q96PD5	PGLYRP2	34.0278	7.55		1	11	11	51	IsMasterProtein	62.178	576							28000000	8800000
Vitronectin OS=Homo sapiens GN=VTN PE=1 SV=1	P04004	VTN	37.2385	5.8		1	11	14	121	IsMasterProtein	54.271	478			6800000		8000000	16000000	88000000	170000000	110000000	58000000
Protein AMBP OS=Homo sapiens GN=AMBP PE=1 SV=1	P02760	AMBP	32.9545	6.25		1	10	10	127	IsMasterProtein	38.974	352	5100000		8700000		4600000	19000000	100000000	16000000	36000000	10000000
Calmodulin-like protein 5 OS=Homo sapiens GN=CALML5 PE=1 SV=2	Q9NZT1	CALML5	71.2329	4.44	Acetyl [N-Term]	1	10	10	34	IsMasterProtein	15.883	146	100000000	5900000			92000000		6400000	39000000		32000000
Coagulation factor XII OS=Homo sapiens GN=F12 PE=1 SV=3	P00748	F12	23.0894	7.74		1	10	10	52	IsMasterProtein	67.748	615						4700000	16000000	17000000	9400000
Proteoglycan 4 OS=Homo sapiens GN=PRG4 PE=1 SV=2	Q92954	PRG4	12.7493	9.5		1	10	15	174	IsMasterProtein	150.984	1404	8900000	3900000	13000000		28000000	62000000	27000000	140000000	280000000	97000000
Alpha-1B-glycoprotein OS=Homo sapiens GN=A1BG PE=1 SV=4	P04217	A1BG	27.6768	5.86		1	9	10	30	IsMasterProtein	54.22	495							21000000
Angiotensinogen OS=Homo sapiens GN=AGT PE=1 SV=1	P01019	AGT	32.3711	6.32		1	9	9	58	IsMasterProtein	53.121	485					780000	2000000	20000000	4900000	11000000
Beta-2-glycoprotein 1 OS=Homo sapiens GN=APOH PE=1 SV=3	P02749	APOH	35.0725	7.97		1	9	9	60	IsMasterProtein	38.273	345	2300000				1200000	2800000	74000000	12000000	11000000	4800000
ATP synthase subunit alpha, mitochondrial OS=Homo sapiens GN=ATP5A1 PE=1 SV=1	P25705	ATP5A1	21.519	9.13		1	9	9	10	IsMasterProtein	59.714	553					11000000
ATP synthase subunit beta, mitochondrial OS=Homo sapiens GN=ATP5B PE=1 SV=3	P06576	ATP5B	25.7089	5.4		1	9	9	12	IsMasterProtein	56.525	529					15000000
Cholinesterase OS=Homo sapiens GN=BCHE PE=1 SV=1	P06276	BCHE	28.4053	7.42		1	9	10	46	IsMasterProtein	68.374	602							6600000		3400000
Complement C1r subcomponent OS=Homo sapiens GN=C1R PE=1 SV=2	P00736	C1R	26.5248	6.21		1	9	13	103	IsMasterProtein	80.067	705	1300000		4100000				2000000	7800000	3200000
Inter-alpha-trypsin inhibitor heavy chain H3 OS=Homo sapiens GN=ITIH3 PE=1 SV=2	Q06033	ITIH3	31.573	5.74		1	9	19	120	IsMasterProtein	99.787	890							29000000
Keratinocyte proline-rich protein OS=Homo sapiens GN=KPRP PE=1 SV=1	Q5T749	KPRP	27.4611	8.27		1	9	9	10	IsMasterProtein	64.093	579	8300000	3500000			17000000
Corticosteroid-binding globulin OS=Homo sapiens GN=SERPINA6 PE=1 SV=1	P08185	SERPINA6	33.8272	6.04		1	9	9	28	IsMasterProtein	45.112	405							22000000
Triosephosphate isomerase OS=Homo sapiens GN=TPI1 PE=1 SV=3	P60174	TPI1	51.3986	5.92		1	9	9	11	IsMasterProtein	30.772	286	1800000				14000000
Apolipoprotein C-III OS=Homo sapiens GN=APOC3 PE=1 SV=1	P02656	APOC3	62.6263	5.41		1	8	8	75	IsMasterProtein	10.845	99	820000000	380000000	830000000	58000000	120000000	150000000	570000000	790000000	810000000	290000000
Attractin OS=Homo sapiens GN=ATRN PE=1 SV=2	O75882	ATRN	7.83765	7.31		1	8	8	41	IsMasterProtein	158.432	1429							3500000	3100000
Complement factor I OS=Homo sapiens GN=CFI PE=1 SV=2	P05156	CFI	19.8971	7.5		1	8	9	32	IsMasterProtein	65.707	583							12000000
Filaggrin-2 OS=Homo sapiens GN=FLG2 PE=1 SV=1	Q5D862	FLG2	6.69176	8.31		1	8	8	20	IsMasterProtein	247.928	2391	15000000	1400000			5600000			16000000		8200000
Phosphatidylinositol-glycan-specific phospholipase D OS=Homo sapiens GN=GPLD1 PE=1 SV=3	P80108	GPLD1	17.1429	6.37		1	8	9	37	IsMasterProtein	92.278	840							4300000		1800000
Hemoglobin subunit beta OS=Homo sapiens GN=HBB PE=1 SV=2	P68871	HBB	67.3469	7.28		1	8	10	32	IsMasterProtein	15.988	147								140000000
Mannan-binding lectin serine protease 1 OS=Homo sapiens GN=MASP1 PE=1 SV=3	P48740	MASP1	25.1788	5.49		1	8	14	101	IsMasterProtein	79.195	699							5200000	5900000		12000000
Serum paraoxonase/arylesterase 1 OS=Homo sapiens GN=PON1 PE=1 SV=3	P27169	PON1	38.3099	5.22		1	8	9	59	IsMasterProtein	39.706	355	2200000					2000000	27000000	6500000	13000000
Retinol-binding protein 4 OS=Homo sapiens GN=RBP4 PE=1 SV=3	P02753	RBP4	61.194	6.07		1	8	8	26	IsMasterProtein	22.995	201							81000000
Alpha-2-antiplasmin OS=Homo sapiens GN=SERPINF2 PE=1 SV=3	P08697	SERPINF2	24.4399	6.29		1	8	9	65	IsMasterProtein	54.531	491			4200000		8700000	13000000	34000000	24000000	63000000
Protein-glutamine gamma-glutamyltransferase K OS=Homo sapiens GN=TGM1 PE=1 SV=4	P22735	TGM1	12.1175	6.04		1	8	8	8	IsMasterProtein	89.73	817					6600000
Arginase-1 OS=Homo sapiens GN=ARG1 PE=1 SV=2	P05089	ARG1	36.3354	7.21		1	7	7	8	IsMasterProtein	34.713	322	2200000				9500000
Zinc-alpha-2-glycoprotein OS=Homo sapiens GN=AZGP1 PE=1 SV=2	P25311	AZGP1	29.8658	6.05		1	7	7	28	IsMasterProtein	34.237	298	4500000				10000000		26000000		15000000	1000000
Fatty acid-binding protein, epidermal OS=Homo sapiens GN=FABP5 PE=1 SV=3	Q01469	FABP5	59.2593	7.01	Acetyl [N-Term]	1	7	7	14	IsMasterProtein	15.155	135	11000000				29000000			2600000		1400000
Filaggrin OS=Homo sapiens GN=FLG PE=1 SV=3	P20930	FLG	2.43782	9.25		1	7	7	13	IsMasterProtein	434.922	4061	3100000				6500000			2900000		640000
Myosin-14 OS=Homo sapiens GN=MYH14 PE=1 SV=2	Q7Z406	MYH14	7.26817	5.6		1	7	11	15	IsMasterProtein	227.732	1995					2300000
Protein S100-A8 OS=Homo sapiens GN=S100A8 PE=1 SV=1	P05109	S100A8	52.6882	7.03		1	7	7	20	IsMasterProtein	10.828	93	250000000				780000000					2000000
Voltage-dependent anion-selective channel protein 2 OS=Homo sapiens GN=VDAC2 PE=1 SV=2	P45880	VDAC2	32.6531	7.56		1	7	7	7	IsMasterProtein	31.547	294					9500000
Alpha-2-HS-glycoprotein OS=Homo sapiens GN=AHSG PE=1 SV=1	P02765	AHSG	42.2343	5.72		1	6	10	114	IsMasterProtein	39.3	367	3000000				2700000		300000000	40000000	24000000	8400000
Apolipoprotein M OS=Homo sapiens GN=APOM PE=1 SV=2	O95445	APOM	46.2766	6.01		1	6	6	59	IsMasterProtein	21.239	188	7600000	7500000	31000000		3600000	12000000	27000000	31000000	19000000	7700000
Glyceraldehyde-3-phosphate dehydrogenase OS=Homo sapiens GN=GAPDH PE=1 SV=3	P04406	GAPDH	45.6716	8.46		1	6	10	24	IsMasterProtein	36.03	335	5800000				47000000					1800000
Haptoglobin-related protein OS=Homo sapiens GN=HPR PE=2 SV=2	P00739	HPR	50.5747	7.09		1	6	18	152	IsMasterProtein	39.005	348						1900000	5000000	7400000	7900000	15000000
Heat shock protein beta-1 OS=Homo sapiens GN=HSPB1 PE=1 SV=2	P04792	HSPB1	45.3659	6.4		1	6	6	7	IsMasterProtein	22.768	205	10000000				24000000
Galectin-7 OS=Homo sapiens GN=LGALS7 PE=1 SV=2	P47929	LGALS7	60.2941	7.62		1	6	6	14	IsMasterProtein	15.066	136	33000000				37000000			2000000
Apolipoprotein(a) OS=Homo sapiens GN=LPA PE=1 SV=1	P08519	LPA	29.5075	5.88		1	6	6	16	IsMasterProtein	500.995	4548					33000000	20000000		5400000	140000000	4200000
Malate dehydrogenase, mitochondrial OS=Homo sapiens GN=MDH2 PE=1 SV=3	P40926	MDH2	27.2189	8.68		1	6	6	6	IsMasterProtein	35.481	338					6500000
Myosin-9 OS=Homo sapiens GN=MYH9 PE=1 SV=4	P35579	MYH9	23.4694	5.6		1	6	36	99	IsMasterProtein	226.392	1960	21000000	4600000	8500000		7200000	3600000	5700000	10000000	30000000	4300000
Alpha-1-acid glycoprotein 2 OS=Homo sapiens GN=ORM2 PE=1 SV=2	P19652	ORM2	40.2985	5.11		1	6	8	97	IsMasterProtein	23.588	201	590000					8000000	110000000	44000000	16000000	12000000
Protein S100-A7 OS=Homo sapiens GN=S100A7 PE=1 SV=4	P31151	S100A7	54.4554	6.77		1	6	6	22	IsMasterProtein	11.464	101	49000000				340000000
Protein S100-A9 OS=Homo sapiens GN=S100A9 PE=1 SV=1	P06702	S100A9	60.5263	6.13		1	6	6	28	IsMasterProtein	13.234	114	190000000				430000000					1800000
Kallistatin OS=Homo sapiens GN=SERPINA4 PE=1 SV=3	P29622	SERPINA4	20.3747	7.75		1	6	6	16	IsMasterProtein	48.511	427							6900000
Serpin B3 OS=Homo sapiens GN=SERPINB3 PE=1 SV=2	P29508	SERPINB3	39.4872	6.81		1	6	12	17	IsMasterProtein	44.537	390					20000000
Alpha-actinin-4 OS=Homo sapiens GN=ACTN4 PE=1 SV=2	O43707	ACTN4	13.6114	5.44		1	5	10	10	IsMasterProtein	104.788	911	1000000				8100000
Apolipoprotein L1 OS=Homo sapiens GN=APOL1 PE=1 SV=5	O14791	APOL1	18.8442	5.81		1	5	5	30	IsMasterProtein	43.947	398	4100000		1300000				7600000	3500000
Caspase-14 OS=Homo sapiens GN=CASP14 PE=1 SV=2	P31944	CASP14	23.9669	5.58		1	5	5	9	IsMasterProtein	27.662	242	3000000				9700000			4900000
Creatine kinase U-type, mitochondrial OS=Homo sapiens GN=CKMT1A PE=1 SV=1	P12532	CKMT1A	17.506	8.34		1	5	5	15	IsMasterProtein	47.007	417			27000000		15000000
Glutamate dehydrogenase 1, mitochondrial OS=Homo sapiens GN=GLUD1 PE=1 SV=2	P00367	GLUD1	10.3943	7.8		1	5	5	13	IsMasterProtein	61.359	558							1300000
Involucrin OS=Homo sapiens GN=IVL PE=1 SV=2	P07476	IVL	12.3077	4.61		1	5	5	5	IsMasterProtein	68.437	585					18000000
Alpha-1-acid glycoprotein 1 OS=Homo sapiens GN=ORM1 PE=1 SV=1	P02763	ORM1	40.796	5.02		1	5	7	72	IsMasterProtein	23.497	201						6200000	220000000	5100000		2800000
Phosphoglycerate mutase 1 OS=Homo sapiens GN=PGAM1 PE=1 SV=2	P18669	PGAM1	34.252	7.18		1	5	5	7	IsMasterProtein	28.786	254	700000				5400000
Heparin cofactor 2 OS=Homo sapiens GN=SERPIND1 PE=1 SV=3	P05546	SERPIND1	20.4409	6.9		1	5	9	40	IsMasterProtein	57.034	499							7300000
Very long-chain specific acyl-CoA dehydrogenase, mitochondrial OS=Homo sapiens GN=ACADVL PE=1 SV=1	P49748	ACADVL	8.85496	8.75		1	4	4	4	IsMasterProtein	70.345	655					3500000
Neuroblast differentiation-associated protein AHNAK OS=Homo sapiens GN=AHNAK PE=1 SV=2	Q09666	AHNAK	4.4652	6.15		1	4	4	5	IsMasterProtein	628.699	5890	1300000				6400000
Apolipoprotein F OS=Homo sapiens GN=APOF PE=1 SV=2	Q13790	APOF	22.0859	5.64		1	4	4	19	IsMasterProtein	35.377	326					11000000	15000000	2800000	12000000	7500000	15000000
Complement C4-B OS=Homo sapiens GN=C4B PE=1 SV=2	P0C0L5	C4B	56.0206	7.27		1	4	69	661	IsMasterProtein	192.631	1744			3700000		9900000	17000000	12000000	20000000	28000000	3800000
Complement component C8 alpha chain OS=Homo sapiens GN=C8A PE=1 SV=2	P07357	C8A	9.58904	6.47		1	4	4	15	IsMasterProtein	65.121	584							2500000
Calmodulin-like protein 3 OS=Homo sapiens GN=CALML3 PE=1 SV=2	P27482	CALML3	36.9128	4.42		1	4	5	5	IsMasterProtein	16.88	149					37000000
Cathepsin B OS=Homo sapiens GN=CTSB PE=1 SV=3	P07858	CTSB	15.0442	6.3		1	4	4	4	IsMasterProtein	37.797	339					16000000
Alpha-enolase OS=Homo sapiens GN=ENO1 PE=1 SV=2	P06733	ENO1	22.3502	7.39		1	4	7	10	IsMasterProtein	47.139	434	5600000				7900000
Ganglioside GM2 activator OS=Homo sapiens GN=GM2A PE=1 SV=4	P17900	GM2A	22.2798	5.31		1	4	4	5	IsMasterProtein	20.825	193	1100000				22000000
Histone H2B type 1-K OS=Homo sapiens GN=HIST1H2BK PE=1 SV=3	O60814	HIST1H2BK	31.746	10.32		1	4	4	7	IsMasterProtein	13.882	126	14000000	820000			2800000
Moesin OS=Homo sapiens GN=MSN PE=1 SV=3	P26038	MSN	10.9185	6.4		1	4	6	36	IsMasterProtein	67.778	577	2700000	510000			950000			1100000
Prolactin-inducible protein OS=Homo sapiens GN=PIP PE=1 SV=1	P12273	PIP	32.1918	8.05		1	4	4	6	IsMasterProtein	16.562	146	5700000				1700000			2800000		3900000
Plakophilin-1 OS=Homo sapiens GN=PKP1 PE=1 SV=2	Q13835	PKP1	8.5676	9.13		1	4	4	6	IsMasterProtein	82.808	747	2500000				5800000					890000
Plectin OS=Homo sapiens GN=PLEC PE=1 SV=3	Q15149	PLEC	0.960717	5.96		1	4	4	4	IsMasterProtein	531.466	4684					1300000
Proteasome subunit alpha type-2 OS=Homo sapiens GN=PSMA2 PE=1 SV=2	P25787	PSMA2	32.4786	7.43		1	4	4	28	IsMasterProtein	25.882	234							11000000	9000000	14000000
Proteasome subunit beta type-3 OS=Homo sapiens GN=PSMB3 PE=1 SV=2	P49720	PSMB3	28.7805	6.55		1	4	4	23	IsMasterProtein	22.933	205					1200000		3600000	4600000	5800000
Ras-related protein Rap-1b-like protein OS=Homo sapiens PE=2 SV=1	A6NIZ1	RAP1B	22.8261	5.48		1	4	4	18	IsMasterProtein	20.912	184	18000000	7500000	3300000		3700000	4100000	5700000	6400000	3700000	33000000
Ubiquitin-40S ribosomal protein S27a OS=Homo sapiens GN=RPS27A PE=1 SV=2	P62979	RPS27A	25.641	9.64		1	4	4	22	IsMasterProtein	17.953	156	16000000	12000000	15000000		16000000			31000000	39000000	37000000
Protein S100-A11 OS=Homo sapiens GN=S100A11 PE=1 SV=2	P31949	S100A11	62.8571	7.12		1	4	4	4	IsMasterProtein	11.733	105					13000000
Protein S100-A14 OS=Homo sapiens GN=S100A14 PE=1 SV=1	Q9HCY8	S100A14	46.1538	5.24		1	4	4	5	IsMasterProtein	11.655	104	2000000				15000000
Serum amyloid A-4 protein OS=Homo sapiens GN=SAA4 PE=1 SV=2	P35542	SAA4	33.0769	9.07		1	4	4	50	IsMasterProtein	14.737	130	14000000	7500000	60000000		16000000	34000000	77000000	65000000	95000000
Thyroxine-binding globulin OS=Homo sapiens GN=SERPINA7 PE=1 SV=2	P05543	SERPINA7	9.15663	6.3		1	4	4	7	IsMasterProtein	46.295	415							2900000
14-3-3 protein sigma OS=Homo sapiens GN=SFN PE=1 SV=1	P31947	SFN	37.9032	4.74		1	4	8	25	IsMasterProtein	27.757	248	22000000				25000000
Sex hormone-binding globulin OS=Homo sapiens GN=SHBG PE=1 SV=2	P04278	SHBG	17.1642	6.71		1	4	4	12	IsMasterProtein	43.752	402							3800000
Sulfide:quinone oxidoreductase, mitochondrial OS=Homo sapiens GN=SQRDL PE=1 SV=1	Q9Y6N5	SQRDL	11.1111	9.11		1	4	4	4	IsMasterProtein	49.929	450					2000000
Voltage-dependent anion-selective channel protein 1 OS=Homo sapiens GN=VDAC1 PE=1 SV=2	P21796	VDAC1	19.4346	8.54		1	4	4	6	IsMasterProtein	30.754	283	1600000				5500000
14-3-3 protein epsilon OS=Homo sapiens GN=YWHAE PE=1 SV=1	P62258	YWHAE	30.9804	4.74		1	4	7	24	IsMasterProtein	29.155	255	4600000				3100000					580000
Annexin A1 OS=Homo sapiens GN=ANXA1 PE=1 SV=2	P04083	ANXA1	12.4277	7.02		1	3	3	4	IsMasterProtein	38.69	346					2000000
Annexin A3 OS=Homo sapiens GN=ANXA3 PE=1 SV=3	P12429	ANXA3	10.8359	5.92	Acetyl [N-Term]	1	3	3	3	IsMasterProtein	36.353	323					1300000
Annexin A4 OS=Homo sapiens GN=ANXA4 PE=1 SV=4	P09525	ANXA4	13.4796	6.13		1	3	3	3	IsMasterProtein	35.86	319					4100000
Annexin A8 OS=Homo sapiens GN=ANXA8 PE=1 SV=3	P13928	ANXA8	11.315	5.78		1	3	3	3	IsMasterProtein	36.858	327					3300000
Apolipoprotein C-I OS=Homo sapiens GN=APOC1 PE=1 SV=1	P02654	APOC1	43.3735	8.47		1	3	4	36	IsMasterProtein	9.326	83	180000000	68000000	220000000	95000000				580000000		140000000
Sodium/potassium-transporting ATPase subunit alpha-1 OS=Homo sapiens GN=ATP1A1 PE=1 SV=1	P05023	ATP1A1	3.0303	5.49		1	3	3	3	IsMasterProtein	112.824	1023	1700000
Beta-2-microglobulin OS=Homo sapiens GN=B2M PE=1 SV=1	P61769	B2M	31.9328	6.52		1	3	3	24	IsMasterProtein	13.706	119	3100000		5300000		2000000		30000000	13000000	16000000
Calmodulin OS=Homo sapiens GN=CALM1 PE=1 SV=2	P62158	CALM1	26.1745	4.22	Acetyl [N-Term]	1	3	4	19	IsMasterProtein	16.827	149	14000000	4200000	6800000		23000000	1500000		6600000	7300000	11000000
Catalase OS=Homo sapiens GN=CAT PE=1 SV=3	P04040	CAT	7.02087	7.39		1	3	3	5	IsMasterProtein	59.719	527	2600000				2900000
Cystatin-A OS=Homo sapiens GN=CSTA PE=1 SV=1	P01040	CSTA	38.7755	5.5		1	3	3	9	IsMasterProtein	11	98	14000000	1600000			25000000		1900000	8900000
Cystatin-B OS=Homo sapiens GN=CSTB PE=1 SV=2	P04080	CSTB	48.9796	7.56	Acetyl [N-Term]	1	3	3	3	IsMasterProtein	11.133	98					17000000
Lysosomal protective protein OS=Homo sapiens GN=CTSA PE=1 SV=2	P10619	CTSA	9.79167	6.61		1	3	3	4	IsMasterProtein	54.431	480					5400000
Cathepsin L2 OS=Homo sapiens GN=CTSV PE=1 SV=2	O60911	CTSV	14.0719	8.76		1	3	3	3	IsMasterProtein	37.305	334					11000000
Dermcidin OS=Homo sapiens GN=DCD PE=1 SV=2	P81605	DCD	22.7273	6.54		1	3	3	33	IsMasterProtein	11.277	110	93000000	53000000	53000000		64000000	38000000	96000000	260000000	290000000	130000000
Desmocollin-1 OS=Homo sapiens GN=DSC1 PE=1 SV=2	Q08554	DSC1	4.69799	5.43		1	3	3	10	IsMasterProtein	99.924	894	28000000	2000000						18000000	8700000	12000000
Elongation factor 2 OS=Homo sapiens GN=EEF2 PE=1 SV=4	P13639	EEF2	5.82751	6.83		1	3	3	3	IsMasterProtein	95.277	858					9100000
Coagulation factor X OS=Homo sapiens GN=F10 PE=1 SV=2	P00742	F10	10.041	5.94		1	3	4	17	IsMasterProtein	54.697	488						270000		3600000	590000
Fetuin-B OS=Homo sapiens GN=FETUB PE=1 SV=2	Q9UGM5	FETUB	7.06806	6.83		1	3	3	5	IsMasterProtein	42.028	382							1300000
Gelsolin OS=Homo sapiens GN=GSN PE=1 SV=1	P06396	GSN	22.1228	6.28		1	3	12	81	IsMasterProtein	85.644	782					2100000
Trifunctional enzyme subunit alpha, mitochondrial OS=Homo sapiens GN=HADHA PE=1 SV=2	P40939	HADHA	7.20839	9.04		1	3	3	3	IsMasterProtein	82.947	763					1400000
L-lactate dehydrogenase A chain OS=Homo sapiens GN=LDHA PE=1 SV=2	P00338	Homo	19.2771	8.27		1	3	5	9	IsMasterProtein	36.665	332	1800000	670000			5200000
Maltase-glucoamylase, intestinal OS=Homo sapiens GN=MGAM PE=1 SV=5	O43451	MGAM	2.53096	5.5		1	3	3	16	IsMasterProtein	209.72	1857	2400000							2100000		1600000
F-box only protein 50 OS=Homo sapiens GN=NCCRP1 PE=1 SV=1	Q6ZVX7	NCCRP1	17.8182	6.62		1	3	3	5	IsMasterProtein	30.828	275	2000000				8200000
Phosphoglycerate kinase 1 OS=Homo sapiens GN=PGK1 PE=1 SV=3	P00558	PGK1	11.0312	8.1		1	3	3	3	IsMasterProtein	44.586	417					3700000
N-fatty-acyl-amino acid synthase/hydrolase PM20D1 OS=Homo sapiens GN=PM20D1 PE=1 SV=3	Q6GTS8	PM20D1	7.37052	6.67		1	3	3	3	IsMasterProtein	55.706	502					4500000
Suprabasin OS=Homo sapiens GN=SBSN PE=1 SV=2	Q6UWP8	SBSN	7.79661	7.01		1	3	3	3	IsMasterProtein	60.505	590	4000000
Selenoprotein P OS=Homo sapiens GN=SEPP1 PE=1 SV=3	P49908	SEPP1	13.9108	7.87		1	3	4	9	IsMasterProtein	43.156	381									13000000	4100000
Serpin B4 OS=Homo sapiens GN=SERPINB4 PE=1 SV=2	P48594	SERPINB4	29.4872	6.21		1	3	9	16	IsMasterProtein	44.825	390	13000000				7500000
Superoxide dismutase [Cu-Zn] OS=Homo sapiens GN=SOD1 PE=1 SV=2	P00441	SOD1	32.4675	6.13		1	3	3	3	IsMasterProtein	15.926	154					7700000
Tropomyosin alpha-4 chain OS=Homo sapiens GN=TPM4 PE=1 SV=3	P67936	TPM4	16.9355	4.69		1	3	4	4	IsMasterProtein	28.504	248					4700000
Transitional endoplasmic reticulum ATPase OS=Homo sapiens GN=VCP PE=1 SV=4	P55072	VCP	5.45906	5.26		1	3	3	4	IsMasterProtein	89.266	806	480000				1800000
von Willebrand factor OS=Homo sapiens GN=VWF PE=1 SV=4	P04275	VWF	4.08816	5.48		1	3	10	81	IsMasterProtein	309.058	2813	38000000	75000000	68000000		31000000	44000000	25000000	47000000	310000000	40000000
Aconitate hydratase, mitochondrial OS=Homo sapiens GN=ACO2 PE=1 SV=2	Q99798	ACO2	3.97436	7.61		1	2	2	2	IsMasterProtein	85.372	780					3100000
Prostatic acid phosphatase OS=Homo sapiens GN=ACPP PE=1 SV=3	P15309	ACPP	7.77202	6.24		1	2	2	2	IsMasterProtein	44.537	386					3900000
Alpha-aminoadipic semialdehyde dehydrogenase OS=Homo sapiens GN=ALDH7A1 PE=1 SV=5	P49419	ALDH7A1	6.30798	7.99		1	2	2	2	IsMasterProtein	58.45	539					360000
Apolipoprotein C-IV OS=Homo sapiens GN=APOC4 PE=1 SV=1	P55056	APOC4	19.685	8.92		1	2	2	11	IsMasterProtein	14.543	127			7300000		3200000	12000000		8000000	7200000	2300000
Apolipoprotein D OS=Homo sapiens GN=APOD PE=1 SV=1	P05090	APOD	13.2275	5.15		1	2	2	3	IsMasterProtein	21.262	189					8200000
Complement C4-A OS=Homo sapiens GN=C4A PE=1 SV=2	P0C0L4	C4A	55.2752	7.08		1	2	68	637	IsMasterProtein	192.664	1744					4900000	8600000	17000000	26000000	19000000	5100000
Complement factor H-related protein 2 OS=Homo sapiens GN=CFHR2 PE=1 SV=1	P36980	CFHR2	12.5926	6.38		1	2	3	14	IsMasterProtein	30.631	270							1500000
Dipeptidyl peptidase 1 OS=Homo sapiens GN=CTSC PE=1 SV=2	P53634	CTSC	9.28726	6.99		1	2	2	3	IsMasterProtein	51.82	463					4700000
Glycerophosphodiester phosphodiesterase domain-containing protein 3 OS=Homo sapiens GN=GDPD3 PE=2 SV=3	Q7L5L3	GDPD3	8.1761	7.97		1	2	2	2	IsMasterProtein	36.573	318					5600000
Glutamine synthetase OS=Homo sapiens GN=GLUL PE=1 SV=4	P15104	GLUL	7.23861	6.89	Acetyl [N-Term]	1	2	2	2	IsMasterProtein	42.037	373					10000000
Glucose-6-phosphate isomerase OS=Homo sapiens GN=GPI PE=1 SV=4	P06744	GPI	3.94265	8.32		1	2	2	2	IsMasterProtein	63.107	558					1300000
Glutathione S-transferase P OS=Homo sapiens GN=GSTP1 PE=1 SV=2	P09211	GSTP1	10	5.64		1	2	2	2	IsMasterProtein	23.341	210					12000000
Trifunctional enzyme subunit beta, mitochondrial OS=Homo sapiens GN=HADHB PE=1 SV=3	P55084	HADHB	4.85232	9.41		1	2	2	2	IsMasterProtein	51.262	474					2800000
Hemoglobin subunit alpha OS=Homo sapiens GN=HBA1 PE=1 SV=2	P69905	HBA1	40.1408	8.68		1	2	4	34	IsMasterProtein	15.248	142	1600000000	520000000			140000000			100000000	950000000	880000000
Beta-hexosaminidase subunit beta OS=Homo sapiens GN=HEXB PE=1 SV=3	P07686	HEXB	4.13669	6.76		1	2	2	2	IsMasterProtein	63.071	556					1600000
Histone H2A type 1 OS=Homo sapiens GN=HIST1H2AG PE=1 SV=2	P0C0S8	HIST1H2AG	21.5385	10.9		1	2	2	12	IsMasterProtein	14.083	130	32000000	6600000	9600000		13000000	5400000	5700000	17000000	15000000	12000000
High mobility group protein B1 OS=Homo sapiens GN=HMGB1 PE=1 SV=3	P09429	HMGB1	10.2326	5.74		1	2	2	2	IsMasterProtein	24.878	215	10000000
Stress-70 protein, mitochondrial OS=Homo sapiens GN=HSPA9 PE=1 SV=2	P38646	HSPA9	3.09278	6.16		1	2	2	2	IsMasterProtein	73.635	679					1300000
60 kDa heat shock protein, mitochondrial OS=Homo sapiens GN=HSPD1 PE=1 SV=2	P10809	HSPD1	6.45724	5.87		1	2	2	2	IsMasterProtein	61.016	573					1500000
Ig kappa chain C region OS=Homo sapiens GN=IGKC PE=1 SV=1	P01834	IGKC	32.0755	5.87		1	2	2	3	IsMasterProtein	11.602	106	3900000				6300000
Mannan-binding lectin serine protease 2 OS=Homo sapiens GN=MASP2 PE=1 SV=4	O00187	MASP2	7.58017	5.63		1	2	4	31	IsMasterProtein	75.654	686						1500000	2000000		2900000
Prohibitin OS=Homo sapiens GN=PHB PE=1 SV=1	P35232	PHB	8.82353	5.76		1	2	2	2	IsMasterProtein	29.786	272					2800000
Protein POF1B OS=Homo sapiens GN=POF1B PE=1 SV=3	Q8WVV4	POF1B	3.73514	6.32		1	2	2	3	IsMasterProtein	68.022	589	2100000				5300000
Peroxiredoxin-1 OS=Homo sapiens GN=PRDX1 PE=1 SV=1	Q06830	PRDX1	15.5779	8.13		1	2	3	3	IsMasterProtein	22.096	199	12000000				2600000
Proactivator polypeptide-like 1 OS=Homo sapiens GN=PSAPL1 PE=2 SV=2	Q6NUJ1	PSAPL1	5.75816	7.27		1	2	2	3	IsMasterProtein	56.589	521					16000000
Ras-related protein Rab-1A OS=Homo sapiens GN=RAB1A PE=1 SV=3	P62820	RAB1A	17.561	6.21		1	2	3	3	IsMasterProtein	22.663	205	1500000
60S ribosomal protein L22 OS=Homo sapiens GN=RPL22 PE=1 SV=2	P35268	RPL22	18.75	9.19		1	2	2	2	IsMasterProtein	14.778	128					2100000
60S ribosomal protein L36a OS=Homo sapiens GN=RPL36A PE=1 SV=2	P83881	RPL36A	15.0943	10.58		1	2	2	3	IsMasterProtein	12.433	106	3800000						5900000
Protein S100-A16 OS=Homo sapiens GN=S100A16 PE=1 SV=1	Q96FQ6	S100A16	29.1262	6.79		1	2	2	2	IsMasterProtein	11.794	103					4400000
Serpin B12 OS=Homo sapiens GN=SERPINB12 PE=1 SV=1	Q96P63	SERPINB12	8.14815	5.53		1	2	2	2	IsMasterProtein	46.247	405	530000				4700000
Pigment epithelium-derived factor OS=Homo sapiens GN=SERPINF1 PE=1 SV=4	P36955	SERPINF1	7.41627	6.38		1	2	2	2	IsMasterProtein	46.283	418							3100000
Cornifin-B OS=Homo sapiens GN=SPRR1B PE=1 SV=2	P22528	SPRR1B	34.8315	8.48		1	2	2	2	IsMasterProtein	9.881	89					6200000
Erythrocyte band 7 integral membrane protein OS=Homo sapiens GN=STOM PE=1 SV=3	P27105	STOM	8.33333	7.88		1	2	2	4	IsMasterProtein	31.711	288	1800000									2400000
Transmembrane emp24 domain-containing protein 10 OS=Homo sapiens GN=TMED10 PE=1 SV=2	P49755	TMED10	9.58904	7.44		1	2	2	3	IsMasterProtein	24.96	219					1100000
Tubulin alpha-4A chain OS=Homo sapiens GN=TUBA4A PE=1 SV=1	P68366	TUBA4A	17.6339	5.06		1	2	6	16	IsMasterProtein	49.892	448	3600000				3100000
Thioredoxin OS=Homo sapiens GN=TXN PE=1 SV=3	P10599	TXN	20.9524	4.92		1	2	2	6	IsMasterProtein	11.73	105	23000000		4300000		39000000			17000000	6400000
Thymidine phosphorylase OS=Homo sapiens GN=TYMP PE=1 SV=2	P19971	TYMP	7.05394	5.53		1	2	2	2	IsMasterProtein	49.924	482	650000
Cytochrome b-c1 complex subunit 2, mitochondrial OS=Homo sapiens GN=UQCRC2 PE=1 SV=3	P22695	UQCRC2	6.40177	8.63		1	2	2	2	IsMasterProtein	48.413	453					1700000
Cytochrome b-c1 complex subunit 6, mitochondrial OS=Homo sapiens GN=UQCRH PE=1 SV=2	P07919	UQCRH	27.4725	4.44		1	2	2	2	IsMasterProtein	10.732	91					4800000
Apolipoprotein A-V OS=Homo sapiens GN=APOA5 PE=1 SV=1	Q6Q788	APOA5	5.46448	6.43		1	1	1	6	IsMasterProtein	41.187	366			750000						1000000	1600000
Charged multivesicular body protein 4c OS=Homo sapiens GN=CHMP4C PE=1 SV=1	Q96CF2	CHMP4C	3.43348	6.07		1	1	1	11	IsMasterProtein	26.394	233	220000000	19000000					310000000		1300000000
Cytochrome b5 OS=Homo sapiens GN=CYB5A PE=1 SV=2	P00167	CYB5A	15.6716	4.96		1	1	1	8	IsMasterProtein	15.321	134					1700000	730000				8700000
Niban-like protein 2 OS=Homo sapiens GN=FAM129C PE=1 SV=2	Q86XR2	FAM129C	1.14778	8.63		1	1	1	11	IsMasterProtein	77.364	697						22000000	5000000	11000000		9000000
Laminin subunit gamma-1 OS=Homo sapiens GN=LAMC1 PE=1 SV=3	P11047	LAMC1	7.5202	5.12		1	1	10	34	IsMasterProtein	177.489	1609						3400000		7800000		6100000
Trypsin-3 OS=Homo sapiens GN=PRSS3 PE=1 SV=2	P35030	PRSS3	4.27632	7.49		1	1	1	18	IsMasterProtein	32.508	304	53000000	71000000	140000000	13000000	26000000	84000000	97000000	85000000	67000000	32000000
Protein Shroom3 OS=Homo sapiens GN=SHROOM3 PE=1 SV=2	Q8TF72	SHROOM3	0.450902	7.8		1	1	1	6	IsMasterProtein	216.724	1996				32000000	420000000			640000000	11000000
Sodium-dependent serotonin transporter OS=Homo sapiens GN=SLC6A4 PE=1 SV=1	P31645	SLC6A4	2.53968	6.25		1	1	1	2	IsMasterProtein	70.279	630	3500000		1500000
Serine palmitoyltransferase 2 OS=Homo sapiens GN=SPTLC2 PE=1 SV=1	O15270	SPTLC2	1.24555	7.78		1	1	1	17	IsMasterProtein	62.884	562	1100000000		5200000000		1500000000	2100000000	2900000000	7300000000	14000000000

## Sheet: Table 2
Table 2. Mass spectrometry data of H.sapiens proteins identified in ExEFs in Experimental infection 2. Keratins and abundant plasma proteins as published in (de Menezes-Neto, A et al., 2015) has been removed: Total proteins identified: 153.													PROTEIN TOP3 AREAS
													D21	D162	D161	D102	D101	D82	D81
													Plasma Sample U	Plasma sample 2	Plasma Sample 1	Plasma sample 2	Plasma Sample 1	Plasma sample 2	Plasma Sample 1
													ExEF	ExEF	ExEF	ExEF	ExEF	ExEF	ExEF
Description	Accession	Gene name	Coverage	calc. pI	Modifications	Score Mascot	# Protein Groups	# Unique Peptides	# Peptides	# PSMs	MW [kDa]	# AAs	160812_12	160812_10	160812_08	160812_04	160705_20	160812_06	160812_02
Complement C5 OS=Homo sapiens GN=C5 PE=1 SV=4	P01031	C5	50	6.52		10130.5	1	60	63	286	188.186	1676	69000000	3100000	910000	4000000	7100000	5500000	18000000
Coagulation factor V OS=Homo sapiens GN=F5 PE=1 SV=4	P12259	F5	33.2284	6.05		16921.4	1	53	65	484	251.546	2224	680000000	52000000	7100000	29000000	13000000	17000000	64000000
Complement factor H OS=Homo sapiens GN=CFH PE=1 SV=4	P08603	CFH	53.0463	6.61		18647.6	1	49	53	493	139.005	1231	800000000	69000000	7200000	38000000	8300000	40000000	120000000
Apolipoprotein E OS=Homo sapiens GN=APOE PE=1 SV=1	P02649	APOE	84.858	5.73		28224	1	34	36	764	36.132	317	32000000000	1900000000	890000000	4300000000	1500000000	3200000000	5600000000
C4b-binding protein alpha chain OS=Homo sapiens GN=C4BPA PE=1 SV=2	P04003	C4BPA	65.9966	7.3		19784.4	1	30	30	497	66.989	597	6200000000	610000000	120000000	440000000	110000000	480000000	1300000000
Plasma kallikrein OS=Homo sapiens GN=KLKB1 PE=1 SV=1	P03952	KLKB1	65.8307	8.22		6720.17	1	30	32	171	71.323	638	140000000	9500000		2800000		1200000	21000000
Inter-alpha-trypsin inhibitor heavy chain H4 OS=Homo sapiens GN=ITIH4 PE=1 SV=4	Q14624	ITIH4	47.8495	6.98		5558.83	1	29	35	154	103.293	930	99000000	3600000		12000000	1200000		15000000
Kininogen-1 OS=Homo sapiens GN=KNG1 PE=1 SV=2	P01042	KNG1	44.0994	6.81		7564	1	27	28	190	71.912	644	1400000000	71000000	12000000	73000000	10000000	25000000	88000000
Fibronectin OS=Homo sapiens GN=FN1 PE=1 SV=4	P02751	FN1	43.2942	5.71		13692.2	1	25	64	354	262.46	2386	370000000	22000000	13000000	16000000	7800000	41000000	19000000
Inter-alpha-trypsin inhibitor heavy chain H1 OS=Homo sapiens GN=ITIH1 PE=1 SV=3	P19827	ITIH1	37.1021	6.79		9943.7	1	25	26	240	101.326	911	270000000	410000000	1600000	370000000		1100000000	1200000000
Inter-alpha-trypsin inhibitor heavy chain H2 OS=Homo sapiens GN=ITIH2 PE=1 SV=2	P19823	ITIH2	50.74	6.86		11287.8	1	24	36	301	106.397	946	240000000	16000000	6800000	12000000		31000000	69000000
Vitamin D-binding protein OS=Homo sapiens GN=GC PE=1 SV=1	P02774	GC	63.9241	5.54		5226.19	1	21	22	116	52.929	474	84000000		1500000	34000000	4300000		4500000
Proteoglycan 4 OS=Homo sapiens GN=PRG4 PE=1 SV=2	Q92954	PRG4	20.2279	9.5		8346.08	1	21	26	215	150.984	1404	670000000	79000000	11000000	59000000	51000000	62000000	280000000
Vitamin K-dependent protein S OS=Homo sapiens GN=PROS1 PE=1 SV=1	P07225	PROS1	40.3846	5.67		4828.72	1	20	22	160	75.074	676	1600000000	65000000	11000000	39000000	12000000	43000000	120000000
Histidine-rich glycoprotein OS=Homo sapiens GN=HRG PE=1 SV=1	P04196	HRG	47.0476	7.5		7452.01	1	20	20	190	59.541	525	880000000	56000000	6100000	29000000	7200000	34000000	51000000
Coagulation factor XIII B chain OS=Homo sapiens GN=F13B PE=1 SV=3	P05160	F13B	40.8472	6.39		3652.49	1	19	20	88	75.461	661	37000000	4100000				3800000	7700000
Antithrombin-III OS=Homo sapiens GN=SERPINC1 PE=1 SV=1	P01008	SERPINC1	59.2672	6.71		7790.09	1	17	29	203	52.569	464	95000000	1700000	1700000	20000000	6000000	20000000	37000000
Desmoplakin OS=Homo sapiens GN=DSP PE=1 SV=3	P15924	DSP	7.34936	6.81		515.534	1	17	17	18	331.569	2871		11000000
Hemopexin OS=Homo sapiens GN=HPX PE=1 SV=2	P02790	HPX	58.2251	7.02		4054.33	1	17	19	104	51.643	462	27000000	4800000	2200000	21000000	7700000	8600000	21000000
Clusterin OS=Homo sapiens GN=CLU PE=1 SV=1	P10909	CLU	37.1938	6.27		6562.53	1	17	18	166	52.461	449	740000000	100000000	30000000	87000000	54000000	79000000	240000000
Complement component C6 OS=Homo sapiens GN=C6 PE=1 SV=3	P13671	C6	19.9143	6.76		1493.08	1	16	16	42	104.718	934
Afamin OS=Homo sapiens GN=AFM PE=1 SV=1	P43652	AFM	35.7262	5.9		3030.19	1	16	18	94	69.024	599	26000000		750000	9000000	1700000	1200000	5500000
Carboxypeptidase N subunit 2 OS=Homo sapiens GN=CPN2 PE=1 SV=3	P22792	CPN2	48.9908	5.99		4961.79	1	15	15	106	60.518	545	210000000	5400000		8000000	1800000	20000000	36000000
Attractin OS=Homo sapiens GN=ATRN PE=1 SV=2	O75882	ATRN	13.9958	7.31		1841.85	1	15	15	52	158.432	1429	14000000						2600000
Vitronectin OS=Homo sapiens GN=VTN PE=1 SV=1	P04004	VTN	30.9623	5.8		4762.29	1	15	16	151	54.271	478	930000000	45000000	12000000	60000000	22000000	29000000	150000000
Complement C1s subcomponent OS=Homo sapiens GN=C1S PE=1 SV=1	P09871	C1S	29.7965	4.96		2586.1	1	15	16	67	76.635	688	33000000			1500000
Filaggrin-2 OS=Homo sapiens GN=FLG2 PE=1 SV=1	Q5D862	FLG2	11.8361	8.31		699.115	1	15	15	20	247.928	2391		52000000		2100000
Plasma protease C1 inhibitor OS=Homo sapiens GN=SERPING1 PE=1 SV=2	P05155	SERPING1	37	6.55		4330.08	1	14	16	112	55.119	500	220000000	2900000	830000	16000000		4700000	20000000
Complement factor B OS=Homo sapiens GN=CFB PE=1 SV=2	P00751	CFB	30.3665	7.06		2693.07	1	14	17	74	85.479	764	32000000			4800000
Coagulation factor XI OS=Homo sapiens GN=F11 PE=1 SV=1	P03951	F11	27.2	8.1		869.306	1	13	14	30	70.064	625	26000000
Hornerin OS=Homo sapiens GN=HRNR PE=1 SV=2	Q86YZ3	HRNR	18.5965	10.04		883.85	1	13	13	27	282.228	2850		42000000	1900000			5100000	5800000
Complement C1r subcomponent OS=Homo sapiens GN=C1R PE=1 SV=2	P00736	C1R	33.9007	6.21		2666.94	1	13	17	82	80.067	705		2200000		3000000		9900000	2800000
Protein AMBP OS=Homo sapiens GN=AMBP PE=1 SV=1	P02760	AMBP	39.2045	6.25		3922.76	1	12	12	98	38.974	352	170000000	13000000	3000000	20000000	6700000	26000000	17000000
Mannan-binding lectin serine protease 1 OS=Homo sapiens GN=MASP1 PE=1 SV=3	P48740	MASP1	30.6152	5.49		3974.92	1	11	17	91	79.195	699	66000000					5700000	11000000
Complement factor I OS=Homo sapiens GN=CFI PE=1 SV=2	P05156	CFI	24.8714	7.5		1858.93	1	11	12	42	65.707	583	10000000			1600000
Prothrombin OS=Homo sapiens GN=F2 PE=1 SV=2	P00734	F2	43.0868	5.9		4504.99	1	11	16	109	69.992	622	19000000		1000000	14000000	3400000		8600000
Cholinesterase OS=Homo sapiens GN=BCHE PE=1 SV=1	P06276	BCHE	26.0797	7.42		1602.98	1	11	12	34	68.374	602	25000000						8700000
Alpha-1-antichymotrypsin OS=Homo sapiens GN=SERPINA3 PE=1 SV=2	P01011	SERPINA3	27.1868	5.52		1602.56	1	11	11	40	47.621	423			830000	8500000	1100000
Serum paraoxonase/arylesterase 1 OS=Homo sapiens GN=PON1 PE=1 SV=3	P27169	PON1	40	5.22		3008.22	1	10	10	66	39.706	355	240000000	1400000		70000000	4300000	3300000	22000000
Alpha-2-antiplasmin OS=Homo sapiens GN=SERPINF2 PE=1 SV=3	P08697	SERPINF2	30.3462	6.29		1452.81	1	10	11	42	54.531	491	66000000	17000000	3300000			10000000	38000000
Cadherin-related family member 2 OS=Homo sapiens GN=CDHR2 PE=1 SV=2	Q9BYE9	CDHR2	9.77099	4.5		859.122	1	10	10	21	141.455	1310						1800000
C4b-binding protein beta chain OS=Homo sapiens GN=C4BPB PE=1 SV=1	P20851	C4BPB	51.1905	5.14		2822.71	1	10	10	81	28.338	252	1100000000	47000000	5000000	13000000	5200000	59000000	120000000
Alpha-1B-glycoprotein OS=Homo sapiens GN=A1BG PE=1 SV=4	P04217	A1BG	27.8788	5.86		1114.06	1	10	10	35	54.22	495	16000000			6500000
Apolipoprotein L1 OS=Homo sapiens GN=APOL1 PE=1 SV=5	O14791	APOL1	37.1859	5.81		1026.72	1	10	10	30	43.947	398	72000000			8400000			17000000
Prenylcysteine oxidase 1 OS=Homo sapiens GN=PCYOX1 PE=1 SV=3	Q9UHG3	PCYOX1	27.5248	6.18		1326.45	1	10	11	38	56.604	505	56000000	3400000				3500000	3200000
Inter-alpha-trypsin inhibitor heavy chain H3 OS=Homo sapiens GN=ITIH3 PE=1 SV=2	Q06033	ITIH3	28.2022	5.74		3657.6	1	10	18	109	99.787	890	31000000
Beta-2-glycoprotein 1 OS=Homo sapiens GN=APOH PE=1 SV=3	P02749	APOH	40.2899	7.97		2683.47	1	10	11	75	38.273	345	84000000			41000000	16000000		30000000
N-acetylmuramoyl-L-alanine amidase OS=Homo sapiens GN=PGLYRP2 PE=1 SV=1	Q96PD5	PGLYRP2	29.5139	7.55		1349.66	1	9	9	33	62.178	576	9800000			1700000
Collagen alpha-1(XVIII) chain OS=Homo sapiens GN=COL18A1 PE=1 SV=5	P39060	COL18A1	8.32383	6.01		404.062	1	9	9	13	178.077	1754	22000000
Heparin cofactor 2 OS=Homo sapiens GN=SERPIND1 PE=1 SV=3	P05546	SERPIND1	31.4629	6.9		1582.1	1	9	15	56	57.034	499	5200000						2000000
Desmoglein-1 OS=Homo sapiens GN=DSG1 PE=1 SV=2	Q02413	DSG1	13.0601	5.03		291.135	1	9	9	10	113.676	1049		14000000
Angiotensinogen OS=Homo sapiens GN=AGT PE=1 SV=1	P01019	AGT	25.1546	6.32		2767.18	1	9	9	56	53.121	485	20000000		740000	7600000			28000000
Pigment epithelium-derived factor OS=Homo sapiens GN=SERPINF1 PE=1 SV=4	P36955	SERPINF1	29.1866	6.38		517.871	1	9	10	15	46.283	418
Alpha-2-HS-glycoprotein OS=Homo sapiens GN=AHSG PE=1 SV=1	P02765	AHSG	49.8638	5.72		4201.24	1	8	11	107	39.3	367	120000000	10000000		130000000	33000000	2300000	30000000
Phosphatidylinositol-glycan-specific phospholipase D OS=Homo sapiens GN=GPLD1 PE=1 SV=3	P80108	GPLD1	13.2143	6.37		804.626	1	8	8	17	92.278	840	9400000
Apolipoprotein A-V OS=Homo sapiens GN=APOA5 PE=1 SV=1	Q6Q788	APOA5	27.3224	6.43		576.89	1	8	8	15	41.187	366	67000000	1000000					3600000
Apolipoprotein(a) OS=Homo sapiens GN=LPA PE=1 SV=1	P08519	LPA	29.9033	5.88		592.594	1	8	8	17	500.995	4548	160000000	8900000					23000000
Apolipoprotein M OS=Homo sapiens GN=APOM PE=1 SV=2	O95445	APOM	62.766	6.01		2131.44	1	8	9	61	21.239	188	680000000	32000000	21000000	91000000	11000000	31000000	98000000
Pyruvate kinase PKM OS=Homo sapiens GN=PKM PE=1 SV=4	P14618	PKM	21.8456	7.84		480.709	1	8	8	15	57.9	531	14000000	3000000					2600000
Haptoglobin-related protein OS=Homo sapiens GN=HPR PE=2 SV=2	P00739	HPR	61.4943	7.09	Acetyl [N-Term]	5172.27	1	7	19	153	39.005	348	130000000	2900000
Proteasome subunit beta type-1 OS=Homo sapiens GN=PSMB1 PE=1 SV=2	P20618	PSMB1	35.6846	8.13		786.561	1	7	7	25	26.472	241	23000000	2200000				2800000	13000000
Coagulation factor XII OS=Homo sapiens GN=F12 PE=1 SV=3	P00748	F12	18.8618	7.74		1565.75	1	7	7	42	67.748	615	60000000	3000000		7400000			18000000
Phosphatidylcholine-sterol acyltransferase OS=Homo sapiens GN=LCAT PE=1 SV=1	P04180	LCAT	27.9545	6.11		1072.16	1	7	10	31	49.546	440	25000000
Hemoglobin subunit alpha OS=Homo sapiens GN=HBA1 PE=1 SV=2	P69905	HBA1	81.6901	8.68		2701.83	1	6	7	72	15.248	142	1100000000		25000000	200000000	120000000		370000000
Aminoacylase-1 OS=Homo sapiens GN=ACY1 PE=1 SV=1	Q03154	ACY1	18.6275	6.18		298.39	1	6	6	10	45.856	408							11000000
Keratinocyte proline-rich protein OS=Homo sapiens GN=KPRP PE=1 SV=1	Q5T749	KPRP	21.2435	8.27		429.535	1	6	6	10	64.093	579		41000000
Alpha-1-acid glycoprotein 2 OS=Homo sapiens GN=ORM2 PE=1 SV=2	P19652	ORM2	40.2985	5.11		1993.93	1	6	8	57	23.588	201	91000000		6200000	38000000			12000000
Apolipoprotein C-II OS=Homo sapiens GN=APOC2 PE=1 SV=1	P02655	APOC2	52.4752	4.72		5541.22	1	5	5	89	11.277	101	2700000000	470000000	410000000	1700000000	410000000	1400000000	2500000000
Hemoglobin subunit delta OS=Homo sapiens GN=HBD PE=1 SV=2	P02042	HBD	84.3537	8.05		1639.41	1	5	10	40	16.045	147					4100000
Proteasome subunit alpha type-2 OS=Homo sapiens GN=PSMA2 PE=1 SV=2	P25787	PSMA2	38.4615	7.43		819.13	1	5	5	20	25.882	234							8500000
Apolipoprotein C-IV OS=Homo sapiens GN=APOC4 PE=1 SV=1	P55056	APOC4	33.8583	8.92		854.601	1	5	5	31	14.543	127	220000000	14000000	16000000	27000000		130000000	91000000
Protein S100-A7 OS=Homo sapiens GN=S100A7 PE=1 SV=4	P31151	S100A7	54.4554	6.77		447.806	1	5	5	14	11.464	101	23000000	39000000				4200000
Hemoglobin subunit beta OS=Homo sapiens GN=HBB PE=1 SV=2	P68871	HBB	85.034	7.28		2225.69	1	5	10	52	15.988	147				160000000	120000000
Retinol-binding protein 4 OS=Homo sapiens GN=RBP4 PE=1 SV=3	P02753	RBP4	29.8507	6.07		946.999	1	5	5	26	22.995	201	17000000		2700000	40000000	4700000	1400000	5700000
Prolactin-inducible protein OS=Homo sapiens GN=PIP PE=1 SV=1	P12273	PIP	42.4658	8.05		271.63	1	5	5	10	16.562	146	16000000	17000000
Zinc-alpha-2-glycoprotein OS=Homo sapiens GN=AZGP1 PE=1 SV=2	P25311	AZGP1	21.4765	6.05		325.002	1	5	5	9	34.237	298		3100000		3500000
Aminopeptidase N OS=Homo sapiens GN=ANPEP PE=1 SV=4	P15144	ANPEP	6.61841	5.48		364.245	1	5	5	8	109.471	967				6500000
Protein-glutamine gamma-glutamyltransferase E OS=Homo sapiens GN=TGM3 PE=1 SV=4	Q08188	TGM3	7.93651	5.86		212.93	1	4	4	4	76.584	693		5400000
Proteasome subunit beta type-3 OS=Homo sapiens GN=PSMB3 PE=1 SV=2	P49720	PSMB3	24.878	6.55		626.973	1	4	4	14	22.933	205	11000000						5000000
Coagulation factor X OS=Homo sapiens GN=F10 PE=1 SV=2	P00742	F10	17.623	5.94		686.267	1	4	6	23	54.697	488	30000000	470000
Protein S100-A8 OS=Homo sapiens GN=S100A8 PE=1 SV=1	P05109	S100A8	40.8602	7.03		200.33	1	4	4	5	10.828	93		44000000
Ubiquitin-40S ribosomal protein S27a OS=Homo sapiens GN=RPS27A PE=1 SV=2	P62979	RPS27A	25.641	9.64		429.78	1	4	4	16	17.953	156	90000000	24000000	6700000	15000000		30000000	18000000
Beta-2-microglobulin OS=Homo sapiens GN=B2M PE=1 SV=1	P61769	B2M	40.3361	6.52		456.343	1	4	4	13	13.706	119	77000000
Moesin OS=Homo sapiens GN=MSN PE=1 SV=3	P26038	MSN	5.19931	6.4		219.473	1	4	4	8	67.778	577	130000000					420000
Ras-related protein Rap-1b-like protein OS=Homo sapiens PE=2 SV=1	A6NIZ1	RAP1B	28.8043	5.48		705.488	1	4	4	17	20.912	184	100000000	9300000	3800000	3900000	1700000	24000000	9100000
Proteasome subunit beta type-2 OS=Homo sapiens GN=PSMB2 PE=1 SV=1	P49721	PSMB2	35.8209	7.02		682.68	1	4	4	20	22.822	201				1400000
Protein S100-A9 OS=Homo sapiens GN=S100A9 PE=1 SV=1	P06702	S100A9	49.1228	6.13		299.159	1	4	4	7	13.234	114		78000000
Arginase-1 OS=Homo sapiens GN=ARG1 PE=1 SV=2	P05089	ARG1	14.2857	7.21		124.05	1	4	4	4	34.713	322		3800000
Calmodulin-like protein 5 OS=Homo sapiens GN=CALML5 PE=1 SV=2	Q9NZT1	CALML5	15.7534	4.44	Acetyl [N-Term]	96.211	1	4	4	4	15.883	146	31000000	9600000
Histone H1.2 OS=Homo sapiens GN=HIST1H1C PE=1 SV=2	P16403	HIST1H1C	22.5352	10.93	Acetyl [N-Term]	118.66	1	4	4	4	21.352	213					37000000
Clathrin heavy chain 1 OS=Homo sapiens GN=CLTC PE=1 SV=5	Q00610	CLTC	2.68657	5.69		218.733	1	4	4	6	191.493	1675	8400000				740000		1400000
Serum amyloid A-4 protein OS=Homo sapiens GN=SAA4 PE=1 SV=2	P35542	SAA4	33.0769	9.07		1530.82	1	4	5	49	14.737	130	1100000000	54000000	26000000	170000000	33000000	110000000	150000000
Complement C4-B OS=Homo sapiens GN=C4B PE=1 SV=2	P0C0L5	C4B	61.4106	7.27		29497.1	1	4	88	724	192.631	1744	270000000	15000000	10000000	14000000	6000000	9700000	57000000
Galectin-3-binding protein OS=Homo sapiens GN=LGALS3BP PE=1 SV=1	Q08380	LGALS3BP	8.71795	5.27		421.072	1	4	4	9	65.289	585				7200000
Caspase-14 OS=Homo sapiens GN=CASP14 PE=1 SV=2	P31944	CASP14	16.1157	5.58		113.271	1	3	3	4	27.662	242		8700000
Alpha-amylase 1 OS=Homo sapiens GN=AMY1A PE=1 SV=2	P04745	AMY1A	8.61057	6.93		123.547	1	3	3	3	57.731	511	28000000
Apolipoprotein C-III OS=Homo sapiens GN=APOC3 PE=1 SV=1	P02656	APOC3	46.4646	5.41		3330.57	1	3	3	66	10.845	99	2800000000	210000000	300000000	410000000	370000000	660000000	1800000000
Serum amyloid P-component OS=Homo sapiens GN=APCS PE=1 SV=2	P02743	APCS	17.4888	6.54		1089.43	1	3	4	24	25.371	223	15000000			4500000		1300000	5500000
Mannose-binding protein C OS=Homo sapiens GN=MBL2 PE=1 SV=2	P11226	MBL2	16.5323	5.49		250.58	1	3	4	8	26.127	248							9300000
Mannan-binding lectin serine protease 2 OS=Homo sapiens GN=MASP2 PE=1 SV=4	O00187	MASP2	9.47522	5.63		522.357	1	3	5	15	75.654	686						1500000
Apolipoprotein F OS=Homo sapiens GN=APOF PE=1 SV=2	Q13790	APOF	11.6564	5.64		420.326	1	3	3	17	35.377	326	230000000	14000000		92000000	27000000
Selenoprotein P OS=Homo sapiens GN=SEPP1 PE=1 SV=3	P49908	SELENOP	12.0735	7.87		380.123	1	3	4	12	43.156	381	35000000						5800000
Glyceraldehyde-3-phosphate dehydrogenase OS=Homo sapiens GN=GAPDH PE=1 SV=3	P04406	GAPDH	29.5522	8.46		951.23	1	3	6	21	36.03	335		11000000		1200000			6200000
Apolipoprotein C-I OS=Homo sapiens GN=APOC1 PE=1 SV=1	P02654	APOC1	32.5301	8.47		1880.58	1	3	4	79	9.326	83	3800000000	320000000		420000000	65000000	250000000	1800000000
Ig lambda-2 chain C regions OS=Homo sapiens GN=IGLC2 PE=1 SV=1	P0CG05	IGLC2	37.7358	7.24		181.16	1	3	3	3	11.287	106	11000000
Zymogen granule protein 16 homolog B OS=Homo sapiens GN=ZG16B PE=1 SV=3	Q96DA0	ZG16B	18.75	7.39		267.49	1	3	3	4	22.725	208	40000000
Calmodulin OS=Homo sapiens GN=CALM1 PE=1 SV=2	P62158	CALM1	17.4497	4.22		228.552	1	3	3	9	16.827	149	43000000	2400000	1400000		1300000	6900000	5300000
Complement C4-A OS=Homo sapiens GN=C4A PE=1 SV=2	P0C0L4	C4A	61.4106	7.08		27973.3	1	3	88	696	192.664	1744	80000000			13000000			11000000
Complement factor H-related protein 4 OS=Homo sapiens GN=CFHR4 PE=1 SV=3	Q92496	CFHR4	8.13149	4.94		140.58	1	3	3	4	65.308	578				1600000
14-3-3 protein epsilon OS=Homo sapiens GN=YWHAE PE=1 SV=1	P62258	YWHAE	23.5294	4.74	Acetyl [N-Term]	427.828	1	3	6	16	29.155	255	9300000					3100000
Catalase OS=Homo sapiens GN=CAT PE=1 SV=3	P04040	CAT	11.9545	7.39		337.209	1	3	5	10	59.719	527		4000000
Protein-glutamine gamma-glutamyltransferase K OS=Homo sapiens GN=TGM1 PE=1 SV=4	P22735	TGM1	2.69278	6.04		65.45	1	2	2	2	89.73	817		3900000
Ig kappa chain C region OS=Homo sapiens GN=IGKC PE=1 SV=1	P01834	IGKC	34.9057	5.87		343.45	1	2	2	7	11.602	106	1800000
F-box only protein 50 OS=Homo sapiens GN=NCCRP1 PE=1 SV=1	Q6ZVX7	NCCRP1	6.54545	6.62		50.3181	1	2	2	2	30.828	275		5300000
Cytochrome P450 2A6 OS=Homo sapiens GN=CYP2A6 PE=1 SV=3	P11509	CYP2A6	4.04858	9.2		54.3537	1	2	2	2	56.465	494				1100000
Laminin subunit gamma-1 OS=Homo sapiens GN=LAMC1 PE=1 SV=3	P11047	LAMC1	7.5202	5.12		1619.31	1	2	10	47	177.489	1609	14000000					6300000	14000000
Myosin-1 OS=Homo sapiens GN=MYH1 PE=1 SV=3	P12882	MYH1	9.02527	5.74		538.674	1	2	13	14	223.006	1939		6900000
Protein MENT OS=Homo sapiens GN=MENT PE=2 SV=1	Q9BUN1	MENT	6.74487	8.59		84.0333	1	2	2	3	36.746	341	10000000						2700000
Protein S100-A14 OS=Homo sapiens GN=S100A14 PE=1 SV=1	Q9HCY8	S100A14	25	5.24		116.48	1	2	2	2	11.655	104		2700000
Dipeptidyl peptidase 4 OS=Homo sapiens GN=DPP4 PE=1 SV=2	P27487	DPP4	2.08877	6.04		66.2269	1	2	2	3	88.222	766				4400000
von Willebrand factor OS=Homo sapiens GN=VWF PE=1 SV=4	P04275	VWF	4.58585	5.48		2295.75	1	2	12	70	309.058	2813	1500000000	88000000	65000000	180000000	75000000	84000000
Suprabasin OS=Homo sapiens GN=SBSN PE=1 SV=2	Q6UWP8	SBSN	9.15254	7.01		97.17	1	2	2	2	60.505	590		950000
Galectin-7 OS=Homo sapiens GN=LGALS7 PE=1 SV=2	P47929	LGALS7	16.9118	7.62		83.81	1	2	2	2	15.066	136		2200000
Dermcidin OS=Homo sapiens GN=DCD PE=1 SV=2	P81605	DCD	20	6.54		175.253	1	2	2	6	11.277	110	22000000	140000000	4900000			10000000
Maltase-glucoamylase, intestinal OS=Homo sapiens GN=MGAM PE=1 SV=5	O43451	MGAM	1.23856	5.5		194.657	1	2	2	6	209.72	1857	4700000					1400000	2900000
IgGFc-binding protein OS=Homo sapiens GN=FCGBP PE=1 SV=3	Q9Y6R7	FCGBP	0.314524	5.34		65.7065	1	2	2	2	571.639	5405
Tubulin beta-4B chain OS=Homo sapiens GN=TUBB4B PE=1 SV=1	P68371	TUBB4B	5.8427	4.89		103.38	1	2	2	4	49.799	445	4800000					2700000	1500000
Complement C1q tumor necrosis factor-related protein 3 OS=Homo sapiens GN=C1QTNF3 PE=1 SV=1	Q9BXJ4	C1QTNF3	9.7561	6.52		199.68	1	2	2	5	26.977	246							2800000
Gasdermin-A OS=Homo sapiens GN=GSDMA PE=1 SV=4	Q96QA5	GSDMA	3.82022	5.29		62.1265	1	2	2	2	49.334	445		5600000
Fatty acid-binding protein, epidermal OS=Homo sapiens GN=FABP5 PE=1 SV=3	Q01469	FABP5	22.2222	7.01	Acetyl [N-Term]	62.62	1	2	2	2	15.155	135		6100000
Complement factor H-related protein 1 OS=Homo sapiens GN=CFHR1 PE=1 SV=2	Q03591	CFHR1	20.9091	7.39		1307.68	1	2	7	38	37.626	330	22000000						2600000
Desmocollin-1 OS=Homo sapiens GN=DSC1 PE=1 SV=2	Q08554	DSC1	2.79642	5.43		70.68	1	2	2	2	99.924	894		15000000
Extracellular matrix protein 1 OS=Homo sapiens GN=ECM1 PE=1 SV=2	Q16610	ECM1	5	6.71		108.23	1	2	2	2	60.635	540		2600000
Gamma-glutamylcyclotransferase OS=Homo sapiens GN=GGCT PE=1 SV=1	O75223	GGCT	12.234	5.14		82.74	1	2	2	2	20.994	188		3800000
Alcohol dehydrogenase 1C OS=Homo sapiens GN=ADH1C PE=1 SV=2	P00326	ADH1C	8.26667	8.29		92.1736	1	2	3	3	39.842	375							1900000
ATP-binding cassette sub-family G member 2 OS=Homo sapiens GN=ABCG2 PE=1 SV=3	Q9UNQ0	ABCG2	0.916031	8.69		124.732	1	1	1	7	72.267	655	1300000000	29000000	14000000	24000000		27000000	17000000
Trypsin-3 OS=Homo sapiens GN=PRSS3 PE=1 SV=2	P35030	PRSS3	4.27632	7.49		396.439	1	1	1	9	32.508	304		6900000		15000000	6600000	16000000
Proteasome subunit beta type-6 OS=Homo sapiens GN=PSMB6 PE=1 SV=4	P28072	PSMB6	33.0544	4.92		500.945	1	1	5	16	25.341	239							4700000
Protein DENND6B OS=Homo sapiens GN=DENND6B PE=2 SV=1	Q8NEG7	DENND6B	1.02564	8.9		66.8263	1	1	1	3	66.422	585							6100000
Creatine kinase S-type, mitochondrial OS=Homo sapiens GN=CKMT2 PE=1 SV=2	P17540	CKMT2	1.43198	8.19		122.914	1	1	1	7	47.474	419	17000000	16000000					21000000
Cysteine and glycine-rich protein 1 OS=Homo sapiens GN=CSRP1 PE=1 SV=3	P21291	CSRP1	5.18135	8.57		107.103	1	1	1	3	20.554	193	3300000	910000
Glutathione S-transferase Mu 3 OS=Homo sapiens GN=GSTM3 PE=1 SV=3	P21266	GSTM3	4	5.54		76.5363	1	1	1	2	26.542	225	5000000
Trypsin-1 OS=Homo sapiens GN=PRSS1 PE=1 SV=1	P07477	PRSS1	8.09717	6.51		96.08	1	1	1	3	26.541	247					16000000		11000000
Protein PRRC2A OS=Homo sapiens GN=PRRC2A PE=1 SV=3	P48634	PRRC2A	0.324525	9.45		78.9831	1	1	1	4	228.724	2157		5800000				6700000	67000000
Sodium-dependent serotonin transporter OS=Homo sapiens GN=SLC6A4 PE=1 SV=1	P31645	SLC6A4	2.53968	6.25		195.96	1	1	1	5	70.279	630	31000000	4500000	1300000			9400000
Pantetheinase OS=Homo sapiens GN=VNN1 PE=1 SV=2	O95497	VNN1	1.75439	5.55		56.28	1	1	1	2	56.975	513	7900000						1300000
Cytochrome b5 OS=Homo sapiens GN=CYB5A PE=1 SV=2	P00167	CYB5A	15.6716	4.96		172.99	1	1	1	5	15.321	134				14000000			2300000
Pregnancy zone protein OS=Homo sapiens GN=PZP PE=1 SV=4	P20742	PZP	9.51417	6.38		23755.4	1	1	12	480	163.76	1482	55000000
Homeobox protein cut-like 1 OS=Homo sapiens GN=CUX1 PE=1 SV=3	P39880	CUX1	0.398671	5.9		60.9631	1	1	1	3	164.087	1505						2700000
Sodium-dependent lysophosphatidylcholine symporter 1 OS=Homo sapiens GN=MFSD2A PE=1 SV=1	Q8NA29	MFSD2A	1.28913	6.95		84.2965	1	1	1	3	60.131	543			290000000	440000000
Serine palmitoyltransferase 2 OS=Homo sapiens GN=SPTLC2 PE=1 SV=1	O15270	SPTLC2	1.24555	7.78		159.356	1	1	1	6	62.884	562		1800000000	690000000	1300000000	340000000	3300000000
Bifunctional apoptosis regulator OS=Homo sapiens GN=BFAR PE=1 SV=1	Q9NZS9	BFAR	1.33333	6.54		65.6875	1	1	1	2	52.704	450
Charged multivesicular body protein 4c OS=Homo sapiens GN=CHMP4C PE=1 SV=1	Q96CF2	CHMP4C	3.43348	6.07		102.358	1	1	1	4	26.394	233			120000000			250000000	460000000

## Sheet: Table 3
Table 3. H.sapiensproteins identified in ExEFs in Experimental infection 1 and 2 (EI1 and EI2 respectively). Proteins present at 10 dpi in EI2 are highlighted in red. Total proteins identified 246
Description	Accession	Gene name	# Unique Peptides	EI2. Present at day 10
Apolipoprotein B-100	P04114	APOB	280
Desmoplakin	P15924	DSP	60
Complement C5	P01031	C5	49
Complement factor H	P08603	CFH	42
Coagulation factor V	P12259	F5	36
Fibronectin	P02751	FN1	35
C4b-binding protein alpha chain	P04003	C4BPA	29
Inter-alpha-trypsin inhibitor heavy chain H2	P19823	ITIH2	25
Inter-alpha-trypsin inhibitor heavy chain H1	P19827	ITIH1	25
Apolipoprotein E	P02649	APOE	24
Plasma kallikrein	P03952	KLKB1	24
Inter-alpha-trypsin inhibitor heavy chain H4	Q14624	ITIH4	23
Junction plakoglobin	P14923	JUP	21
Kininogen-1	P01042	KNG1	20
Vitamin K-dependent protein S	P07225	PROS1	19
Afamin	P43652	AFM	17
Clathrin heavy chain 1	Q00610	CLTC	17
Vitamin D-binding protein	P02774	GC	17
Alpha-2-macroglobulin-like protein 1	A8K2U0	A2ML1	17
Histidine-rich glycoprotein	P04196	HRG	16
Clusterin	P10909	CLU	15
Annexin A2	P07355	ANXA2	15
Carboxypeptidase N subunit 2	P22792	CPN2	15
Hornerin	Q86YZ3	HRNR	15
Coagulation factor XIII B chain	P05160	F13B	15
Alpha-1-antichymotrypsin	P01011	SERPINA3	14
Antithrombin-III	P01008	SERPINC1	13
Desmoglein-1	Q02413	DSG1	13
Apolipoprotein C-II	P02655	APOC2	13
Plasma protease C1 inhibitor	P05155	SERPING1	13
Hemopexin	P02790	HPX	13
Coagulation factor XI	P03951	F11	13
Complement component C6	P13671	C6	12
Complement factor B	P00751	CFB	12
Prothrombin	P00734	F2	11
Vitronectin	P04004	VTN	11
Cathepsin D	P07339	CTSD	11
C4b-binding protein beta chain	P20851	C4BPB	11
Complement C1s subcomponent	P09871	C1S	11
N-acetylmuramoyl-L-alanine amidase	Q96PD5	PGLYRP2	11
Calmodulin-like protein 5	Q9NZT1	CALML5	10
Protein AMBP	P02760	AMBP	10
Proteoglycan 4	Q92954	PRG4	10
Coagulation factor XII	P00748	F12	10
Prenylcysteine oxidase 1	Q9UHG3	PCYOX1	10
Cadherin-related family member 2	Q9BYE9	CDHR2	10
ATP synthase subunit beta, mitochondrial	P06576	ATP5B	9
ATP synthase subunit alpha, mitochondrial	P25705	ATP5A1	9
Angiotensinogen	P01019	AGT	9
Inter-alpha-trypsin inhibitor heavy chain H3	Q06033	ITIH3	9
Triosephosphate isomerase	P60174	TPI1	9
Beta-2-glycoprotein 1	P02749	APOH	9
Keratinocyte proline-rich protein	Q5T749	KPRP	9
Complement C1r subcomponent	P00736	C1R	9
Cholinesterase	P06276	BCHE	9
Alpha-1B-glycoprotein	P04217	A1BG	9
Corticosteroid-binding globulin	P08185	SERPINA6	9
Collagen alpha-1(XVIII) chain	P39060	COL18A1	9
Serum paraoxonase/arylesterase 1	P27169	PON1	8
Attractin	O75882	ATRN	8
Retinol-binding protein 4	P02753	RBP4	8
Apolipoprotein C-III	P02656	APOC3	8
Hemoglobin subunit beta	P68871	HBB	8
Alpha-2-antiplasmin	P08697	SERPINF2	8
Filaggrin-2	Q5D862	FLG2	8
Mannan-binding lectin serine protease 1	P48740	MASP1	8
Phosphatidylinositol-glycan-specific phospholipase D	P80108	GPLD1	8
Complement factor I	P05156	CFI	8
Protein-glutamine gamma-glutamyltransferase K	P22735	TGM1	8
Pyruvate kinase PKM	P14618	PKM	8
Arginase-1	P05089	ARG1	7
Voltage-dependent anion-selective channel protein 2	P45880	VDAC2	7
Zinc-alpha-2-glycoprotein	P25311	AZGP1	7
Fatty acid-binding protein, epidermal	Q01469	FABP5	7
Protein S100-A8	P05109	S100A8	7
Filaggrin	P20930	FLG	7
Myosin-14	Q7Z406	MYH14	7
Proteasome subunit beta type-1	P20618	PSMB1	7
Phosphatidylcholine-sterol acyltransferase	P04180	LCAT	7
Myosin-9	P35579	MYH9	6
Alpha-2-HS-glycoprotein	P02765	AHSG	6
Apolipoprotein M	O95445	APOM	6
Malate dehydrogenase, mitochondrial	P40926	MDH2	6
Protein S100-A9	P06702	S100A9	6
Glyceraldehyde-3-phosphate dehydrogenase	P04406	GAPDH	6
Alpha-1-acid glycoprotein 2	P19652	ORM2	6
Protein S100-A7	P31151	S100A7	6
Heat shock protein beta-1	P04792	HSPB1	6
Galectin-7	P47929	LGALS7	6
Apolipoprotein(a)	P08519	LPA	6
Haptoglobin-related protein	P00739	HPR	6
Serpin B3	P29508	SERPINB3	6
Kallistatin	P29622	SERPINA4	6
Aminoacylase-1	Q03154	ACY1	6
Alpha-actinin-4	O43707	ACTN4	5
Phosphoglycerate mutase 1	P18669	PGAM1	5
Glutamate dehydrogenase 1, mitochondrial	P00367	GLUD1	5
Caspase-14	P31944	CASP14	5
Apolipoprotein L1	O14791	APOL1	5
Creatine kinase U-type, mitochondrial	P12532	CKMT1A	5
Heparin cofactor 2	P05546	SERPIND1	5
Involucrin	P07476	IVL	5
Aminopeptidase N	P15144	ANPEP	5
Hemoglobin subunit delta	P02042	HBD	5
Moesin	P26038	MSN	4
Complement C4-B	P0C0L5	C4B	4
Neuroblast differentiation-associated protein AHNAK	Q09666	AHNAK	4
Voltage-dependent anion-selective channel protein 1	P21796	VDAC1	4
14-3-3 protein sigma	P31947	SFN	4
Proteasome subunit beta type-3	P49720	PSMB3	4
Thyroxine-binding globulin	P05543	SERPINA7	4
Cathepsin B	P07858	CTSB	4
Histone H2B type 1-K	O60814	HIST1H2BK	4
Ubiquitin-40S ribosomal protein S27a	P62979	RPS27A	4
14-3-3 protein epsilon	P62258	YWHAE	4
Ras-related protein Rap-1b-like protein	A6NIZ1	RAP1B	4
Alpha-enolase	P06733	ENO1	4
Ganglioside GM2 activator	P17900	GM2A	4
Protein S100-A14	Q9HCY8	S100A14	4
Prolactin-inducible protein	P12273	PIP	4
Serum amyloid A-4 protein	P35542	SAA4	4
Plakophilin-1	Q13835	PKP1	4
Apolipoprotein F	Q13790	APOF	4
Proteasome subunit alpha type-2	P25787	PSMA2	4
Sex hormone-binding globulin	P04278	SHBG	4
Complement component C8 alpha chain	P07357	C8A	4
Calmodulin-like protein 3	P27482	CALML3	4
Protein S100-A11	P31949	S100A11	4
Very long-chain specific acyl-CoA dehydrogenase, mitochondrial	P49748	ACADVL	4
Plectin	Q15149	PLEC	4
Sulfide:quinone oxidoreductase, mitochondrial	Q9Y6N5	SQRDL	4
Proteasome subunit beta type-2	P49721	PSMB2	4
Galectin-3-binding protein	Q08380	LGALS3BP	4
Histone H1.2	P16403	HIST1H1C	4
Protein-glutamine gamma-glutamyltransferase E	Q08188	TGM3	4
Catalase	P04040	CAT	3
Calmodulin	P62158	CALM1	3
Phosphoglycerate kinase 1	P00558	PGK1	3
Annexin A4	P09525	ANXA4	3
Coagulation factor X	P00742	F10	3
Superoxide dismutase [Cu-Zn]	P00441	SOD1	3
Annexin A1	P04083	ANXA1	3
Gelsolin	P06396	GSN	3
Lysosomal protective protein	P10619	CTSA	3
Annexin A3	P12429	ANXA3	3
Trifunctional enzyme subunit alpha, mitochondrial	P40939	HADHA	3
Dermcidin	P81605	DCD	3
Cystatin-A	P01040	CSTA	3
Suprabasin	Q6UWP8	SBSN	3
Transitional endoplasmic reticulum ATPase	P55072	VCP	3
Elongation factor 2	P13639	EEF2	3
Sodium/potassium-transporting ATPase subunit alpha-1	P05023	ATP1A1	3
Apolipoprotein C-I	P02654	APOC1	3
L-lactate dehydrogenase A chain	P00338	Homo	3
F-box only protein 50	Q6ZVX7	NCCRP1	3
von Willebrand factor	P04275	VWF	3
Beta-2-microglobulin	P61769	B2M	3
Maltase-glucoamylase, intestinal	O43451	MGAM	3
Serpin B4	P48594	SERPINB4	3
Desmocollin-1	Q08554	DSC1	3
Selenoprotein P	P49908	SEPP1	3
Cathepsin L2	O60911	CTSV	3
Cystatin-B	P04080	CSTB	3
Annexin A8	P13928	ANXA8	3
Tropomyosin alpha-4 chain	P67936	TPM4	3
N-fatty-acyl-amino acid synthase/hydrolase PM20D1	Q6GTS8	PM20D1	3
Fetuin-B	Q9UGM5	FETUB	3
Alpha-amylase 1	P04745	AMY1A	3
Serum amyloid P-component	P02743	APCS	3
Mannose-binding protein C	P11226	MBL2	3
Selenoprotein P	P49908	SELENOP	3
Ig lambda-2 chain C regions	P0CG05	IGLC2	3
Zymogen granule protein 16 homolog B	Q96DA0	ZG16B	3
Complement factor H-related protein 4	Q92496	CFHR4	3
Alpha-aminoadipic semialdehyde dehydrogenase	P49419	ALDH7A1	2
Complement C4-A	P0C0L4	C4A	2
Transmembrane emp24 domain-containing protein 10	P49755	TMED10	2
Hemoglobin subunit alpha	P69905	HBA1	2
Tubulin alpha-4A chain	P68366	TUBA4A	2
Glucose-6-phosphate isomerase	P06744	GPI	2
Beta-hexosaminidase subunit beta	P07686	HEXB	2
Cytochrome b-c1 complex subunit 2, mitochondrial	P22695	UQCRC2	2
Prohibitin	P35232	PHB	2
Pigment epithelium-derived factor	P36955	SERPINF1	2
Stress-70 protein, mitochondrial	P38646	HSPA9	2
Trifunctional enzyme subunit beta, mitochondrial	P55084	HADHB	2
High mobility group protein B1	P09429	HMGB1	2
Ras-related protein Rab-1A	P62820	RAB1A	2
Erythrocyte band 7 integral membrane protein	P27105	STOM	2
60 kDa heat shock protein, mitochondrial	P10809	HSPD1	2
Histone H2A type 1	P0C0S8	HIST1H2AG	2
Peroxiredoxin-1	Q06830	PRDX1	2
Apolipoprotein C-IV	P55056	APOC4	2
Serpin B12	Q96P63	SERPINB12	2
Protein P	Q8WVV4	POF1B	2
Ig kappa chain C region	P01834	IGKC	2
60S ribosomal protein L36a	P83881	RPL36A	2
Thioredoxin	P10599	TXN	2
Mannan-binding lectin serine protease 2	O00187	MASP2	2
Apolipoprotein D	P05090	APOD	2
Cytochrome b-c1 complex subunit 6, mitochondrial	P07919	UQCRH	2
Glutathione S-transferase P	P09211	GSTP1	2
Glutamine synthetase	P15104	GLUL	2
Prostatic acid phosphatase	P15309	ACPP	2
Cornifin-B	P22528	SPRR1B	2
60S ribosomal protein L22	P35268	RPL22	2
Complement factor H-related protein 2	P36980	CFHR2	2
Dipeptidyl peptidase 1	P53634	CTSC	2
Proactivator polypeptide-like 1	Q6NUJ1	PSAPL1	2
Glycerophosphodiester phosphodiesterase domain-containing protein 3	Q7L5L3	GDPD3	2
Protein S100-A16	Q96FQ6	S100A16	2
Aconitate hydratase, mitochondrial	Q99798	ACO2	2
Thymidine phosphorylase	P19971	TYMP	2
IgGFc-binding protein	Q9Y6R7	FCGBP	2
Dipeptidyl peptidase 4	P27487	DPP4	2
Tubulin beta-4B chain	P68371	TUBB4B	2
Cytochrome P450 2A6	P11509	CYP2A6	2
Myosin-1	P12882	MYH1	2
Protein MENT	Q9BUN1	MENT	2
Gasdermin-A	Q96QA5	GSDMA	2
Complement factor H-related protein 1	Q03591	CFHR1	2
Extracellular matrix protein 1	Q16610	ECM1	2
Gamma-glutamylcyclotransferase	O75223	GGCT	2
Alcohol dehydrogenase 1C	P00326	ADH1C	2
Apolipoprotein A-V	Q6Q788	APOA5	1
Cytochrome b5	P00167	CYB5A	1
Serine palmitoyltransferase 2	O15270	SPTLC2	1
Laminin subunit gamma-1	P11047	LAMC1	1
Charged multivesicular body protein 4c	Q96CF2	CHMP4C	1
Protein Shroom3	Q8TF72	SHROOM3	1
Trypsin-3	P35030	PRSS3	1
Niban-like protein 2	Q86XR2	FAM129C	1
Sodium-dependent serotonin transporter	P31645	SLC6A4	1
Proteasome subunit beta type-6	P28072	PSMB6	1
Pregnancy zone protein	P20742	PZP	1
ATP-binding cassette sub-family G member 2	Q9UNQ0	ABCG2	1
Protein DENND6B	Q8NEG7	DENND6B	1
Creatine kinase S-type, mitochondrial	P17540	CKMT2	1
Cysteine and glycine-rich protein 1	P21291	CSRP1	1
Glutathione S-transferase Mu 3	P21266	GSTM3	1
Trypsin-1	P07477	PRSS1	1
Protein PRRC2A	P48634	PRRC2A	1
Pantetheinase	O95497	VNN1	1
Homeobox protein cut-like 1	P39880	CUX1	1
Sodium-dependent lysophosphatidylcholine symporter 1	Q8NA29	MFSD2A	1
Bifunctional apoptosis regulator	Q9NZS9	BFAR	1

## Sheet: Table 4
Table 4. H.sapiens proteins identified in ExEFs in Experimental infection 1 and 2 (EI1, and EI2, respectively). Proteins present at 10 dpi have been removed. Its presence on EI1 or EI2 is shown. Total proteins identified 234
Protein name	Uniprot AC	Gene name	# Unique Peptides	Experiment
Apolipoprotein B-100	P04114	APOB	280	EI1/EI2
Desmoplakin	P15924	DSP	60	EI1/EI2
Complement C5	P01031	C5	49	EI1/EI2
Complement factor H	P08603	CFH	42	EI1/EI2
Coagulation factor V	P12259	F5	36	EI1/EI2
Fibronectin	P02751	FN1	35	EI1/EI2
C4b-binding protein alpha chain	P04003	C4BPA	29	EI1/EI2
Inter-alpha-trypsin inhibitor heavy chain H1	P19827	ITIH1	25	EI1/EI2
Inter-alpha-trypsin inhibitor heavy chain H2	P19823	ITIH2	25	EI1/EI2
Apolipoprotein E	P02649	APOE	24	EI1/EI2
Plasma kallikrein	P03952	KLKB1	24	EI1/EI2
Inter-alpha-trypsin inhibitor heavy chain H4	Q14624	ITIH4	23	EI1/EI2
Junction plakoglobin	P14923	JUP	21	EI1
Kininogen-1	P01042	KNG1	20	EI1/EI2
Vitamin K-dependent protein S	P07225	PROS1	19	EI1/EI2
Alpha-2-macroglobulin-like protein 1	A8K2U0	A2ML1	17	EI1
Afamin	P43652	AFM	17	EI1/EI2
Clathrin heavy chain 1	Q00610	CLTC	17	EI1/EI2
Vitamin D-binding protein	P02774	GC	17	EI1/EI2
Histidine-rich glycoprotein	P04196	HRG	16	EI1/EI2
Annexin A2	P07355	ANXA2	15	EI1
Clusterin	P10909	CLU	15	EI1/EI2
Carboxypeptidase N subunit 2	P22792	CPN2	15	EI1/EI2
Coagulation factor XIII B chain	P05160	F13B	15	EI1/EI2
Hornerin	Q86YZ3	HRNR	15	EI1/EI2
Alpha-1-antichymotrypsin	P01011	SERPINA3	14	EI1/EI2
Apolipoprotein C-II	P02655	APOC2	13	EI1/EI2
Desmoglein-1	Q02413	DSG1	13	EI1/EI2
Hemopexin	P02790	HPX	13	EI1/EI2
Antithrombin-III	P01008	SERPINC1	13	EI1/EI2
Plasma protease C1 inhibitor	P05155	SERPING1	13	EI1/EI2
Coagulation factor XI	P03951	F11	13	EI2
Complement component C6	P13671	C6	12	EI1/EI2
Complement factor B	P00751	CFB	12	EI1/EI2
Complement C1s subcomponent	P09871	C1S	11	EI1/EI2
C4b-binding protein beta chain	P20851	C4BPB	11	EI1/EI2
Cathepsin D	P07339	CTSD	11	EI1
Prothrombin	P00734	F2	11	EI1/EI2
N-acetylmuramoyl-L-alanine amidase	Q96PD5	PGLYRP2	11	EI1/EI2
Vitronectin	P04004	VTN	11	EI1/EI2
Protein AMBP	P02760	AMBP	10	EI1/EI2
Calmodulin-like protein 5	Q9NZT1	CALML5	10	EI1/EI2
Coagulation factor XII	P00748	F12	10	EI1/EI2
Proteoglycan 4	Q92954	PRG4	10	EI1/EI2
Cadherin-related family member 2	Q9BYE9	CDHR2	10	EI2
Prenylcysteine oxidase 1	Q9UHG3	PCYOX1	10	EI2
Alpha-1B-glycoprotein	P04217	A1BG	9	EI1/EI2
Angiotensinogen	P01019	AGT	9	EI1/EI2
Beta-2-glycoprotein 1	P02749	APOH	9	EI1/EI2
ATP synthase subunit alpha, mitochondrial	P25705	ATP5A1	9	EI1
ATP synthase subunit beta, mitochondrial	P06576	ATP5B	9	EI1
Cholinesterase	P06276	BCHE	9	EI1/EI2
Complement C1r subcomponent	P00736	C1R	9	EI1/EI2
Inter-alpha-trypsin inhibitor heavy chain H3	Q06033	ITIH3	9	EI1/EI2
Keratinocyte proline-rich protein	Q5T749	KPRP	9	EI1/EI2
Corticosteroid-binding globulin	P08185	SERPINA6	9	EI1
Triosephosphate isomerase	P60174	TPI1	9	EI1
Collagen alpha-1(XVIII) chain	P39060	COL18A1	9	EI2
Apolipoprotein C-III	P02656	APOC3	8	EI1/EI2
Attractin	O75882	ATRN	8	EI1/EI2
Complement factor I	P05156	CFI	8	EI1/EI2
Filaggrin-2	Q5D862	FLG2	8	EI1
Phosphatidylinositol-glycan-specific phospholipase D	P80108	GPLD1	8	EI1/EI2
Hemoglobin subunit beta	P68871	HBB	8	EI1
Mannan-binding lectin serine protease 1	P48740	MASP1	8	EI1/EI2
Serum paraoxonase/arylesterase 1	P27169	PON1	8	EI1/EI2
Retinol-binding protein 4	P02753	RBP4	8	EI1/EI2
Alpha-2-antiplasmin	P08697	SERPINF2	8	EI1/EI2
Protein-glutamine gamma-glutamyltransferase K	P22735	TGM1	8	EI1/EI2
Pyruvate kinase PKM	P14618	PKM	8	EI2
Arginase-1	P05089	ARG1	7	EI1/EI2
Zinc-alpha-2-glycoprotein	P25311	AZGP1	7	EI1/EI2
Fatty acid-binding protein, epidermal	Q01469	FABP5	7	EI1/EI2
Filaggrin	P20930	FLG	7	EI1/EI2
Myosin-14	Q7Z406	MYH14	7	EI1
Protein S100-A8	P05109	S100A8	7	EI1/EI2
Voltage-dependent anion-selective channel protein 2	P45880	VDAC2	7	EI1
Phosphatidylcholine-sterol acyltransferase	P04180	LCAT	7	EI2
Proteasome subunit beta type-1	P20618	PSMB1	7	EI2
Alpha-2-HS-glycoprotein	P02765	AHSG	6	EI1/EI2
Apolipoprotein M	O95445	APOM	6	EI1
Glyceraldehyde-3-phosphate dehydrogenase	P04406	GAPDH	6	EI1/EI2
Haptoglobin-related protein	P00739	HPR	6	EI1/EI2
Heat shock protein beta-1	P04792	HSPB1	6	EI1
Galectin-7	P47929	LGALS7	6	EI1/EI2
Apolipoprotein(a)	P08519	LPA	6	EI1/EI2
Malate dehydrogenase, mitochondrial	P40926	MDH2	6	EI1
Myosin-9	P35579	MYH9	6	EI1
Alpha-1-acid glycoprotein 2	P19652	ORM2	6	EI1/EI2
Protein S100-A7	P31151	S100A7	6	EI1/EI2
Protein S100-A9	P06702	S100A9	6	EI1/EI2
Kallistatin	P29622	SERPINA4	6	EI1
Serpin B3	P29508	SERPINB3	6	EI1
Aminoacylase-1	Q03154	ACY1	6	EI2
Alpha-actinin-4	O43707	ACTN4	5	EI1
Apolipoprotein L1	O14791	APOL1	5	EI1/EI2
Caspase-14	P31944	CASP14	5	EI1/EI2
Creatine kinase U-type, mitochondrial	P12532	CKMT1A	5	EI1
Glutamate dehydrogenase 1, mitochondrial	P00367	GLUD1	5	EI1/EI2
Involucrin	P07476	IVL	5	EI1
Phosphoglycerate mutase 1	P18669	PGAM1	5	EI1
Heparin cofactor 2	P05546	SERPIND1	5	EI1/EI2
Very long-chain specific acyl-CoA dehydrogenase, mitochondrial	P49748	ACADVL	4	EI1
Neuroblast differentiation-associated protein AHNAK	Q09666	AHNAK	4	EI1
Apolipoprotein F	Q13790	APOF	4	EI1/EI2
Complement C4-B	P0C0L5	C4B	4	EI1/EI2
Complement component C8 alpha chain	P07357	C8A	4	EI1
Calmodulin-like protein 3	P27482	CALML3	4	EI1
Cathepsin B	P07858	CTSB	4	EI1
Alpha-enolase	P06733	ENO1	4	EI1
Ganglioside GM2 activator	P17900	GM2A	4	EI1
Histone H2B type 1-K	O60814	HIST1H2BK	4	EI1
Moesin	P26038	MSN	4	EI1/EI2
Prolactin-inducible protein	P12273	PIP	4	EI1/EI2
Plakophilin-1	Q13835	PKP1	4	EI1
Plectin	Q15149	PLEC	4	EI1
Proteasome subunit alpha type-2	P25787	PSMA2	4	EI1/EI2
Proteasome subunit beta type-3	P49720	PSMB3	4	EI1/EI2
Ras-related protein Rap-1b-like protein	A6NIZ1	RAP1B	4	EI1/EI2
Ubiquitin-40S ribosomal protein S27a	P62979	RPS27A	4	EI1/EI2
Protein S100-A11	P31949	S100A11	4	EI1
Protein S100-A14	Q9HCY8	S100A14	4	EI1/EI2
Serum amyloid A-4 protein	P35542	SAA4	4	EI1/EI2
Thyroxine-binding globulin	P05543	SERPINA7	4	EI1
14-3-3 protein sigma	P31947	SFN	4	EI1
Sex hormone-binding globulin	P04278	SHBG	4	EI1
Sulfide:quinone oxidoreductase, mitochondrial	Q9Y6N5	SQRDL	4	EI1
Voltage-dependent anion-selective channel protein 1	P21796	VDAC1	4	EI1
14-3-3 protein epsilon	P62258	YWHAE	4	EI1/EI2
Protein-glutamine gamma-glutamyltransferase E	Q08188	TGM3	4	EI2
Annexin A1	P04083	ANXA1	3	EI1
Annexin A3	P12429	ANXA3	3	EI1
Annexin A4	P09525	ANXA4	3	EI1
Annexin A8	P13928	ANXA8	3	EI1
Apolipoprotein C-I	P02654	APOC1	3	EI1/EI2
Sodium/potassium-transporting ATPase subunit alpha-1	P05023	ATP1A1	3	EI1
Beta-2-microglobulin	P61769	B2M	3	EI1/EI2
Calmodulin	P62158	CALM1	3	EI1/EI2
Catalase	P04040	CAT	3	EI1/EI2
Cystatin-A	P01040	CSTA	3	EI1
Cystatin-B	P04080	CSTB	3	EI1
Lysosomal protective protein	P10619	CTSA	3	EI1
Cathepsin L2	O60911	CTSV	3	EI1
Dermcidin	P81605	DCD	3	EI1/EI2
Desmocollin-1	Q08554	DSC1	3	EI1/EI2
Elongation factor 2	P13639	EEF2	3	EI1
Coagulation factor X	P00742	F10	3	EI1/EI2
Fetuin-B	Q9UGM5	FETUB	3	EI1/EI2
Gelsolin	P06396	GSN	3	EI1
Trifunctional enzyme subunit alpha, mitochondrial	P40939	HADHA	3	EI1
L-lactate dehydrogenase A chain	P00338	Homo	3	EI1
Maltase-glucoamylase, intestinal	O43451	MGAM	3	EI1/EI2
F-box only protein 50	Q6ZVX7	NCCRP1	3	EI1/EI2
Phosphoglycerate kinase 1	P00558	PGK1	3	EI1
N-fatty-acyl-amino acid synthase/hydrolase PM20D1	Q6GTS8	PM20D1	3	EI1
Suprabasin	Q6UWP8	SBSN	3	EI1/EI2
Selenoprotein P	P49908	SEPP1	3	EI1
Serpin B4	P48594	SERPINB4	3	EI1
Superoxide dismutase [Cu-Zn]	P00441	SOD1	3	EI1
Tropomyosin alpha-4 chain	P67936	TPM4	3	EI1
Transitional endoplasmic reticulum ATPase	P55072	VCP	3	EI1
von Willebrand factor	P04275	VWF	3	EI1/EI2
Alpha-amylase 1	P04745	AMY1A	3	EI2
Ig lambda-2 chain C regions	P0CG05	IGLC2	3	EI2
Mannose-binding protein C	P11226	MBL2	3	EI2
Selenoprotein P	P49908	SELENOP	3	EI2
Zymogen granule protein 16 homolog B	Q96DA0	ZG16B	3	EI2
Aconitate hydratase, mitochondrial	Q99798	ACO2	2	EI1
Prostatic acid phosphatase	P15309	ACPP	2	EI1
Alpha-aminoadipic semialdehyde dehydrogenase	P49419	ALDH7A1	2	EI1
Apolipoprotein C-IV	P55056	APOC4	2	EI1/EI2
Apolipoprotein D	P05090	APOD	2	EI1/EI2
Complement C4-A	P0C0L4	C4A	2	EI1/EI2
Complement factor H-related protein 2	P36980	CFHR2	2	EI1
Dipeptidyl peptidase 1	P53634	CTSC	2	EI1
Glycerophosphodiester phosphodiesterase domain-containing protein 3	Q7L5L3	GDPD3	2	EI1
Glutamine synthetase	P15104	GLUL	2	EI1
Glucose-6-phosphate isomerase	P06744	GPI	2	EI1/EI2
Glutathione S-transferase P	P09211	GSTP1	2	EI1
Trifunctional enzyme subunit beta, mitochondrial	P55084	HADHB	2	EI1
Hemoglobin subunit alpha	P69905	HBA1	2	EI1/EI2
Beta-hexosaminidase subunit beta	P07686	HEXB	2	EI1
Histone H2A type 1	P0C0S8	HIST1H2AG	2	EI1
High mobility group protein B1	P09429	HMGB1	2	EI1
Stress-70 protein, mitochondrial	P38646	HSPA9	2	EI1
60 kDa heat shock protein, mitochondrial	P10809	HSPD1	2	EI1
Ig kappa chain C region	P01834	IGKC	2	EI1/EI2
Mannan-binding lectin serine protease 2	O00187	MASP2	2	EI1/EI2
Prohibitin	P35232	PHB	2	EI1
Protein P	Q8WVV4	POF1B	2	EI1
Peroxiredoxin-1	Q06830	PRDX1	2	EI1
Proactivator polypeptide-like 1	Q6NUJ1	PSAPL1	2	EI1
Ras-related protein Rab-1A	P62820	RAB1A	2	EI1
60S ribosomal protein L22	P35268	RPL22	2	EI1
60S ribosomal protein L36a	P83881	RPL36A	2	EI1
Protein S100-A16	Q96FQ6	S100A16	2	EI1
Serpin B12	Q96P63	SERPINB12	2	EI1
Pigment epithelium-derived factor	P36955	SERPINF1	2	EI1/EI2
Cornifin-B	P22528	SPRR1B	2	EI1
Erythrocyte band 7 integral membrane protein	P27105	STOM	2	EI1
Transmembrane emp24 domain-containing protein 10	P49755	TMED10	2	EI1
Tubulin alpha-4A chain	P68366	TUBA4A	2	EI1/EI2
Thioredoxin	P10599	TXN	2	EI1
Thymidine phosphorylase	P19971	TYMP	2	EI1
Cytochrome b-c1 complex subunit 2, mitochondrial	P22695	UQCRC2	2	EI1
Cytochrome b-c1 complex subunit 6, mitochondrial	P07919	UQCRH	2	EI1
Alcohol dehydrogenase 1C	P00326	ADH1C	2	EI2
Complement factor H-related protein 1	Q03591	CFHR1	2	EI2
Extracellular matrix protein 1	Q16610	ECM1	2	EI2
IgGFc-binding protein	Q9Y6R7	FCGBP	2	EI2
Gamma-glutamylcyclotransferase	O75223	GGCT	2	EI2
Gasdermin-A	Q96QA5	GSDMA	2	EI2
Protein MENT	Q9BUN1	MENT	2	EI2
Myosin-1	P12882	MYH1	2	EI2
Tubulin beta-4B chain	P68371	TUBB4B	2	EI2
Charged multivesicular body protein 4c	Q96CF2	CHMP4C	1	EI1/EI2
Cytochrome b5	P00167	CYB5A	1	EI1/EI2
Niban-like protein 2	Q86XR2	FAM129C	1	EI1
Laminin subunit gamma-1	P11047	LAMC1	1	EI1/EI2
Trypsin-3	P35030	PRSS3	1	EI1/EI2
Protein Shroom3	Q8TF72	SHROOM3	1	EI1
Sodium-dependent serotonin transporter	P31645	SLC6A4	1	EI1/EI2
Serine palmitoyltransferase 2	O15270	SPTLC2	1	EI1/EI2
Proteasome subunit beta type-6	P28072	PSMB6	1	EI2
Bifunctional apoptosis regulator	Q9NZS9	BFAR	1	EI2
Creatine kinase S-type, mitochondrial	P17540	CKMT2	1	EI2
Cysteine and glycine-rich protein 1	P21291	CSRP1	1	EI2
Homeobox protein cut-like 1	P39880	CUX1	1	EI2
Protein DENND6B	Q8NEG7	DENND6B	1	EI2
Glutathione S-transferase Mu 3	P21266	GSTM3	1	EI2
Protein PRRC2A	P48634	PRRC2A	1	EI2
Pregnancy zone protein	P20742	PZP	1	EI2
Pantetheinase	O95497	VNN1	1	EI2
Apolipoprotein A-V	Q6Q788	APOA5	1	EI1/EI2

## Sheet: Table 5
Table 5. Mass spectrometry data of M. musculus proteins identified in ExEFs in Experimental infection 1. Total proteins identified: 255.													Protein TOP3 AREA
													Control M4	Control M3	Control M2	Control M1	Day 86 M6	Day 85 M5	Day 84 M4	Day 83 M3	Day 82 M2	Day 81 M1
													ExEF	ExEF	ExEF	ExEF	ExEF	ExEF	ExEF	ExEF	ExEF	ExEF
Description	Accession	Gene name	Coverage	calc. pI	Modifications	# Protein Groups	# Unique Peptides	# Peptides	# PSMs	Master	MW [kDa]	# AAs	170123_S_JSHP_20	170123_S_JSHP_18	170123_S_JSHP_16	170123_S_JSHP_14	170123_S_JSHP_12	170123_S_JSHP_10	170123_S_JSHP_08	170123_S_JSHP_06	170123_S_JSHP_04	170123_S_JSHP_02
Apolipoprotein B-100 OS=Mus musculus GN=Apob PE=1 SV=1	E9Q414	Apob	68.2575	6.81		1	230	248	4807	IsMasterProtein	509.113	4505	570000000	210000000	500000000		220000000	860000000	650000000	980000000	3100000000	1100000000
Pregnancy zone protein OS=Mus musculus GN=Pzp PE=1 SV=3	Q61838	Pzp	80.0669	6.68		1	108	110	5342	IsMasterProtein	165.748	1495	5400000000	1600000000	6300000000	60000000	1100000000	3700000000	7100000000	11000000000	18000000000	3300000000
Complement C3 OS=Mus musculus GN=C3 PE=1 SV=3	P01027	C3	79.7956	6.73		1	104	113	1934	IsMasterProtein	186.366	1663	260000000	35000000	160000000		97000000	260000000	370000000	410000000	1300000000	120000000
von Willebrand factor OS=Mus musculus GN=Vwf PE=1 SV=2	Q8CIZ8	Vwf	35.3715	5.5		1	61	68	809	IsMasterProtein	309.063	2813	550000000	230000000	270000000		93000000	100000000	77000000	190000000	1400000000	420000000
Complement C4-B OS=Mus musculus GN=C4b PE=1 SV=3	P01029	C4b	56.1565	7.53		1	55	64	802	IsMasterProtein	192.794	1738	13000000	3900000	32000000		15000000	67000000	81000000	110000000	260000000	35000000
Serum albumin OS=Mus musculus GN=Alb PE=1 SV=3	P07724	Alb	84.8684	6.07		1	55	61	2105	IsMasterProtein	68.648	608	640000000	150000000	520000000		340000000	820000000	28000000000	2600000000	4000000000	1300000000
Complement factor H OS=Mus musculus GN=Cfh PE=1 SV=2	P06909	Cfh	47.1637	6.99		1	47	47	715	IsMasterProtein	139.047	1234	85000000	17000000	100000000		19000000	85000000	170000000	290000000	280000000	69000000
Fibronectin OS=Mus musculus GN=Fn1 PE=1 SV=4	P11276	Fn1	49.2935	5.59		1	47	77	751	IsMasterProtein	272.368	2477	52000000	7900000	69000000		4500000	13000000	5200000	62000000	77000000	55000000
Alpha-2-macroglobulin-P OS=Mus musculus GN=A2m PE=2 SV=2	Q6GQT1	A2m	46.4722	6.61		1	47	52	300	IsMasterProtein	164.248	1474	21000000		11000000					4700000
Serotransferrin OS=Mus musculus GN=Tf PE=1 SV=1	Q921I1	Tf	64.2755	7.18		1	42	46	829	IsMasterProtein	76.674	697	83000000	23000000	61000000		25000000	74000000	2400000000	250000000	310000000	110000000
Ceruloplasmin OS=Mus musculus GN=Cp PE=1 SV=2	Q61147	Cp	59.3779	5.85		1	42	50	646	IsMasterProtein	121.074	1061	4000000		6800000		2900000	14000000	220000000	53000000	84000000	12000000
Complement C5 OS=Mus musculus GN=C5 PE=1 SV=2	P06684	C5	39.4643	6.81		1	42	45	221	IsMasterProtein	188.759	1680							3600000		6600000
Fibrinogen alpha chain OS=Mus musculus GN=Fga PE=1 SV=1	E9PV24	Fga	65.7795	6.11		1	39	42	1102	IsMasterProtein	87.375	789	2100000000	910000000	2600000000	10000000	760000000	1200000000	1500000000	5200000000	9800000000	2000000000
Thrombospondin-1 OS=Mus musculus GN=Thbs1 PE=1 SV=1	P35441	Thbs1	39.3162	4.96		1	38	38	286	IsMasterProtein	129.564	1170	26000000	1400000	46000000		4200000	7000000	12000000	27000000	97000000	5700000
Filamin-A OS=Mus musculus GN=Flna PE=1 SV=5	Q8BTM8	Flna	22.3649	6.04		1	34	37	67	IsMasterProtein	281.046	2647	32000000	3700000	11000000		1500000				6100000	2300000
Murinoglobulin-1 OS=Mus musculus GN=Mug1 PE=1 SV=3	P28665	Mug1	51.7615	6.42		1	33	51	581	IsMasterProtein	165.193	1476	15000000	3900000	15000000			12000000	42000000	54000000	72000000	9800000
Talin-1 OS=Mus musculus GN=Tln1 PE=1 SV=2	P26039	Tln1	20.6612	6.18		1	33	33	49	IsMasterProtein	269.653	2541	23000000	2200000	7200000							2100000
Reelin OS=Mus musculus GN=Reln PE=1 SV=3	Q60841	Reln	14.3311	5.73		1	32	32	133	IsMasterProtein	387.246	3461	4700000	960000	2200000		7600000	10000000	5100000	24000000	56000000	22000000
Coagulation factor VIII OS=Mus musculus GN=F8 PE=2 SV=2	Q06194	F8	17.8525	7.34		1	32	32	150	IsMasterProtein	266.027	2319	20000000	7900000	8200000		5000000	5900000	3900000	12000000	73000000	38000000
Transferrin receptor protein 1 OS=Mus musculus GN=Tfrc PE=1 SV=1	Q62351	Tfrc	42.3329	6.57		1	29	29	258	IsMasterProtein	85.677	763	65000000	39000000	50000000	2100000	10000000	2600000	31000000	88000000	54000000	53000000
Apolipoprotein E OS=Mus musculus GN=Apoe PE=1 SV=2	P08226	Apoe	74.2765	5.68		1	29	30	852	IsMasterProtein	35.844	311	2000000000	1100000000	1400000000	92000000	590000000	1800000000	2200000000	2600000000	12000000000	3800000000
Fibrinogen beta chain OS=Mus musculus GN=Fgb PE=1 SV=1	Q8K0E8	Fgb	73.8046	7.08		1	29	41	1817	IsMasterProtein	54.718	481	2600000000	730000000	3200000000		690000000	1400000000	1200000000	3800000000	9800000000	3000000000
Coagulation factor XIII A chain OS=Mus musculus GN=F13a1 PE=1 SV=3	Q8BH61	F13a1	48.6339	5.92	Acetyl [N-Term]	1	28	28	186	IsMasterProtein	83.155	732	5600000		10000000		1700000	12000000	19000000	19000000	56000000	11000000
Fibrinogen gamma chain OS=Mus musculus GN=Fgg PE=1 SV=1	Q8VCM7	Fgg	80.5046	5.86		1	27	39	1437	IsMasterProtein	49.36	436	1500000000	620000000	1800000000		490000000	870000000	1300000000	3900000000	5700000000	2200000000
Alpha-fetoprotein OS=Mus musculus GN=Afp PE=2 SV=1	P02772	Afp	65.9504	5.92		1	27	27	167	IsMasterProtein	67.293	605						3600000	100000000	4100000	4800000	3800000
Plasminogen OS=Mus musculus GN=Plg PE=1 SV=3	P20918	Plg	53.202	6.6		1	26	28	186	IsMasterProtein	90.749	812	6700000					3100000	59000000	9200000	25000000	9500000
Complement factor B OS=Mus musculus GN=Cfb PE=1 SV=2	P04186	Cfb	41.5243	7.37		1	24	27	221	IsMasterProtein	84.951	761							60000000	5900000
Tenascin OS=Mus musculus GN=Tnc PE=1 SV=1	Q80YX1	Tnc	16.872	4.89		1	24	24	129	IsMasterProtein	231.659	2110	18000000	5900000	13000000		630000	3800000	5000000	17000000	28000000	2100000
Inter alpha-trypsin inhibitor, heavy chain 4 OS=Mus musculus GN=Itih4 PE=1 SV=2	A6X935	Itih4	39.3843	6.4		1	23	26	137	IsMasterProtein	104.594	942							16000000	9900000	5900000
Apolipoprotein A-IV OS=Mus musculus GN=Apoa4 PE=1 SV=3	P06728	Apoa4	70.1266	5.47		1	23	23	276	IsMasterProtein	45.001	395	220000000	41000000	100000000		14000000	66000000	470000000	120000000	520000000	57000000
UTP--glucose-1-phosphate uridylyltransferase OS=Mus musculus GN=Ugp2 PE=1 SV=3	Q91ZJ5	Ugp2	56.8898	7.61		1	22	22	126	IsMasterProtein	56.944	508					1300000	2700000	27000000	3100000	96000000	5800000
Prolow-density lipoprotein receptor-related protein 1 OS=Mus musculus GN=Lrp1 PE=1 SV=1	Q91ZX7	Lrp1	5.39054	5.36		1	21	21	106	IsMasterProtein	504.411	4545	1100000		1100000			1300000		6400000	5100000	1800000
Vitamin D-binding protein OS=Mus musculus GN=Gc PE=1 SV=2	P21614	Gc	71.4286	5.5		1	21	22	194	IsMasterProtein	53.565	476	3600000		3700000		2900000	5800000	270000000	16000000	30000000	14000000
Inter-alpha-trypsin inhibitor heavy chain H2 OS=Mus musculus GN=Itih2 PE=1 SV=1	Q61703	Itih2	47.2516	7.27		1	20	32	444	IsMasterProtein	105.861	946	7700000	5000000	20000000		13000000	58000000	150000000	210000000	270000000	48000000
Inter-alpha-trypsin inhibitor heavy chain H1 OS=Mus musculus GN=Itih1 PE=1 SV=2	Q61702	Itih1	34.5094	6.96		1	20	21	229	IsMasterProtein	101.004	907	8600000		9200000			5100000	8800000	22000000	26000000
Apolipoprotein A-I OS=Mus musculus GN=Apoa1 PE=1 SV=2	Q00623	Apoa1	65.1515	5.73		1	20	20	348	IsMasterProtein	30.597	264	230000000	100000000	87000000		280000000	960000000	6100000000	2700000000	3700000000	1400000000
Phosphatidylinositol-glycan-specific phospholipase D OS=Mus musculus GN=Gpld1 PE=1 SV=1	O70362	Gpld1	32.736	7.12		1	20	21	148	IsMasterProtein	93.196	837						3500000	18000000	10000000	21000000	1800000
Afamin OS=Mus musculus GN=Afm PE=1 SV=2	O89020	Afm	43.2566	5.78		1	19	22	161	IsMasterProtein	69.334	608							53000000	5200000	3800000
Sulfhydryl oxidase 1 OS=Mus musculus GN=Qsox1 PE=1 SV=1	Q8BND5	Qsox1	28.2086	7.17		1	18	18	93	IsMasterProtein	82.733	748							4000000
Extracellular matrix protein 1 OS=Mus musculus GN=Ecm1 PE=1 SV=2	Q61508	Ecm1	41.1449	6.8		1	18	18	101	IsMasterProtein	62.792	559					2100000	8800000	8500000	19000000	58000000	12000000
Kininogen-1 OS=Mus musculus GN=Kng1 PE=1 SV=1	O08677	Kng1	33.7368	6.54		1	17	18	211	IsMasterProtein	73.056	661	24000000	6300000	17000000		11000000	38000000	390000000	130000000	190000000	60000000
Inhibitor of carbonic anhydrase OS=Mus musculus GN=Ica PE=1 SV=1	Q9DBD0	Ica	35.4286	7.25		1	17	18	94	IsMasterProtein	76.715	700							29000000	2600000
Clusterin OS=Mus musculus GN=Clu PE=1 SV=1	Q06890	Clu	35.0446	5.67		1	17	17	287	IsMasterProtein	51.623	448	64000000	20000000	77000000		39000000	130000000	180000000	160000000	460000000	230000000
Actin, cytoplasmic 1 OS=Mus musculus GN=Actb PE=1 SV=1	P60710	Actb	60	5.48		1	17	17	126	IsMasterProtein	41.71	375	390000000	130000000	270000000		79000000	8800000	44000000	81000000	140000000	65000000
Coagulation factor V OS=Mus musculus GN=F5 PE=1 SV=1	O88783	F5	16.8575	6.05		1	17	30	176	IsMasterProtein	247.076	2183	830000		1100000					16000000	11000000	6900000
Hemopexin OS=Mus musculus GN=Hpx PE=1 SV=2	Q91X72	Hpx	46.7391	7.8		1	17	18	231	IsMasterProtein	51.285	460	7800000	3400000	13000000		3900000	13000000	500000000	86000000	12000000	15000000
Plasma kallikrein OS=Mus musculus GN=Klkb1 PE=1 SV=2	P26262	Klkb1	33.8558	8.02		1	16	17	152	IsMasterProtein	71.336	638							13000000	14000000	10000000
Carboxylesterase 1C OS=Mus musculus GN=Ces1c PE=1 SV=4	P23953	Ces1c	49.0975	5.06		1	16	18	249	IsMasterProtein	61.017	554	11000000	2900000	11000000			10000000	440000000	35000000	38000000	11000000
Histidine-rich glycoprotein OS=Mus musculus GN=Hrg PE=1 SV=2	Q9ESB3	Hrg	40.7619	7.66		1	16	16	135	IsMasterProtein	59.126	525					1400000	8700000	64000000	44000000	41000000	12000000
Carboxypeptidase N subunit 2 OS=Mus musculus GN=Cpn2 PE=1 SV=2	Q9DBB9	Cpn2	44.0585	5.88		1	16	16	162	IsMasterProtein	60.441	547	2700000		15000000			2800000	12000000	37000000	12000000	6800000
Thrombospondin-4 OS=Mus musculus GN=Thbs4 PE=1 SV=1	Q9Z1T2	Thbs4	21.4953	4.67		1	15	16	93	IsMasterProtein	106.299	963	11000000	1400000	8800000				1300000	8800000	14000000
Mannan-binding lectin serine protease 1 OS=Mus musculus GN=Masp1 PE=1 SV=2	P98064	Masp1	39.9148	5.55		1	15	20	228	IsMasterProtein	79.916	704	37000000	16000000	39000000		19000000	50000000	37000000	200000000	300000000	56000000
Laminin subunit alpha-2 OS=Mus musculus GN=Lama2 PE=1 SV=2	Q60675	Lama2	6.3823	6.09		1	15	15	70	IsMasterProtein	343.593	3118	4200000		2100000		890000	3100000	1300000	4600000	13000000	3400000
SPARC-like protein 1 OS=Mus musculus GN=Sparcl1 PE=1 SV=3	P70663	Sparcl1	28.3077	4.6		1	15	15	66	IsMasterProtein	72.243	650			2700000				7800000	7300000	13000000	3800000
Laminin subunit beta-1 OS=Mus musculus GN=Lamb1 PE=1 SV=3	P02469	Lamb1	9.23852	4.94		1	15	15	49	IsMasterProtein	196.961	1786	1700000		2200000		1400000	3400000		5200000	19000000	2700000
Inter-alpha-trypsin inhibitor heavy chain H3 OS=Mus musculus GN=Itih3 PE=1 SV=3	Q61704	Itih3	43.3071	6.05		1	15	25	218	IsMasterProtein	99.296	889	12000000	2100000	11000000		2200000	9700000	36000000	34000000	39000000	2300000
Alpha-2-antiplasmin OS=Mus musculus GN=Serpinf2 PE=1 SV=1	Q61247	Serpinf2	40.9369	6.3		1	14	15	151	IsMasterProtein	54.937	491			5600000			31000000	56000000	32000000	37000000	2400000
Ficolin-1 OS=Mus musculus GN=Fcn1 PE=1 SV=1	O70165	Fcn1	43.7126	6.52		1	14	14	167	IsMasterProtein	36.275	334	51000000	32000000	130000000		26000000	94000000	160000000	340000000	840000000	300000000
Pentraxin-related protein PTX3 OS=Mus musculus GN=Ptx3 PE=1 SV=2	P48759	Ptx3	41.4698	5.38		1	14	14	52	IsMasterProtein	41.785	381						7700000	5800000	20000000	100000000	19000000
Mannan-binding lectin serine protease 2 OS=Mus musculus GN=Masp2 PE=1 SV=1	Q91WP0	Masp2	32.2628	6.07		1	14	16	69	IsMasterProtein	75.468	685	8200000	6500000	6700000			1700000	1200000	4400000	28000000	4200000
Cholinesterase OS=Mus musculus GN=Bche PE=1 SV=2	Q03311	Bche	34.4942	7.25		1	14	15	62	IsMasterProtein	68.418	603							3600000	5800000	3000000	3400000
Prothrombin OS=Mus musculus GN=F2 PE=1 SV=1	P19221	F2	39.9676	6.43		1	14	19	105	IsMasterProtein	70.224	618	2200000						28000000			1300000
Antithrombin-III OS=Mus musculus GN=Serpinc1 PE=1 SV=1	P32261	Serpinc1	56.129	6.46		1	14	23	334	IsMasterProtein	51.971	465	5800000		10000000		3300000	9500000	100000000	45000000	50000000	16000000
Beta-2-glycoprotein 1 OS=Mus musculus GN=Apoh PE=1 SV=1	Q01339	Apoh	38.8406	8.22		1	13	13	95	IsMasterProtein	38.593	345	2600000		2200000		2900000	6000000	110000000	31000000	34000000	20000000
Proteoglycan 4 OS=Mus musculus GN=Prg4 PE=1 SV=2	Q9JM99	Prg4	16.5085	8.41		1	13	18	147	IsMasterProtein	115.924	1054	6400000		9700000		7900000	28000000	14000000	83000000	300000000	220000000
Carboxypeptidase N catalytic chain OS=Mus musculus GN=Cpn1 PE=1 SV=1	Q9JJN5	Cpn1	49.6718	8.28		1	13	15	130	IsMasterProtein	51.813	457			4900000			8200000	29000000	22000000	20000000	6100000
Nidogen-1 OS=Mus musculus GN=Nid1 PE=1 SV=2	P10493	Nid1	13.8153	5.44		1	13	13	63	IsMasterProtein	136.45	1245	4200000		1700000			5300000	2200000	8200000	9300000	5400000
Properdin OS=Mus musculus GN=Cfp PE=2 SV=2	P11680	Cfp	32.9741	7.84		1	13	13	143	IsMasterProtein	50.293	464	15000000	2400000	13000000		5000000	28000000	72000000	240000000	100000000	13000000
Platelet glycoprotein Ib alpha chain OS=Mus musculus GN=Gp1ba PE=1 SV=2	O35930	Gp1ba	26.158	5.87		1	12	12	148	IsMasterProtein	80.005	734	13000000		23000000		7400000	11000000	25000000	42000000	79000000	21000000
Integrin alpha-IIb OS=Mus musculus GN=Itga2b PE=1 SV=2	Q9QUM0	Itga2b	18.2962	5.76		1	12	12	31	IsMasterProtein	112.607	1033	22000000	1400000	10000000			4000000		3800000	8700000	11000000
Cytochrome P450 2A5 OS=Mus musculus GN=Cyp2a5 PE=2 SV=1	P20852	Cyp2a5	28.9474	9.2		1	12	12	16	IsMasterProtein	56.704	494										23000000
Complement factor I OS=Mus musculus GN=Cfi PE=1 SV=3	Q61129	Cfi	31.8408	7.46		1	12	13	84	IsMasterProtein	67.217	603							42000000	9600000	3500000
Coagulation factor XIII B chain OS=Mus musculus GN=F13b PE=1 SV=2	Q07968	F13b	27.8027	6.92		1	12	14	77	IsMasterProtein	76.145	669			5600000					3500000		6300000
Gelsolin OS=Mus musculus GN=Gsn PE=1 SV=3	P13020	Gsn	42.5641	6.18		1	12	21	174	IsMasterProtein	85.888	780							92000000	17000000	8800000	4500000
Angiotensinogen OS=Mus musculus GN=Agt PE=1 SV=1	P11859	Agt	43.1866	5.44		1	11	11	36	IsMasterProtein	51.958	477							5400000		6800000
Angiopoietin-related protein 6 OS=Mus musculus GN=Angptl6 PE=2 SV=1	Q8R0Z6	Angptl6	26.477	9		1	11	11	58	IsMasterProtein	51.064	457	4800000	5200000	9300000		6100000	3000000	9600000	46000000	28000000	8800000
Serine protease inhibitor A3K OS=Mus musculus GN=Serpina3k PE=1 SV=2	P07759	Serpina3k	50.2392	5.16		1	11	18	215	IsMasterProtein	46.85	418			1900000			9200000	120000000	17000000	90000000	2100000
Plasma protease C1 inhibitor OS=Mus musculus GN=Serping1 PE=1 SV=3	P97290	Serping1	40.873	6.29		1	11	13	123	IsMasterProtein	55.549	504			2600000			1700000	38000000	8700000	8800000
C4b-binding protein OS=Mus musculus GN=C4bpa PE=1 SV=3	P08607	C4bpa	30.064	7.15		1	11	11	199	IsMasterProtein	51.49	469	960000000	170000000	270000000		37000000	67000000	51000000	320000000	260000000	110000000
Laminin subunit gamma-1 OS=Mus musculus GN=Lamc1 PE=1 SV=2	P02468	Lamc1	16.9259	5.21		1	11	20	67	IsMasterProtein	177.185	1607	7200000		2100000		1500000	6100000		7300000	16000000	9200000
Leukemia inhibitory factor receptor OS=Mus musculus GN=Lifr PE=1 SV=1	P42703	Lifr	13.2784	6.04		1	11	11	62	IsMasterProtein	122.497	1092							1000000
78 kDa glucose-regulated protein OS=Mus musculus GN=Hspa5 PE=1 SV=3	P20029	Hspa5	22.4427	5.16		1	10	12	97	IsMasterProtein	72.377	655	3600000		2100000		3800000		3700000	7800000	9200000	4900000
H-2 class I histocompatibility antigen, Q10 alpha chain OS=Mus musculus GN=H2-Q10 PE=1 SV=3	P01898	H2-Q10	42.1538	5.25		1	10	12	85	IsMasterProtein	37.227	325		3000000					32000000	7100000	17000000
Proteasome subunit alpha type-4 OS=Mus musculus GN=Psma4 PE=1 SV=1	Q9R1P0	Psma4	62.069	7.72		1	10	10	53	IsMasterProtein	29.452	261					910000			5600000
Complement C1s-A subcomponent OS=Mus musculus GN=C1sa PE=2 SV=2	Q8CG14	C1sa	34.157	5.08		1	10	16	108	IsMasterProtein	76.808	688	3200000	3600000	9400000			4000000		8600000	14000000	3500000
Proteasome subunit alpha type-6 OS=Mus musculus GN=Psma6 PE=1 SV=1	Q9QUM9	Psma6	43.9024	6.76		1	10	10	57	IsMasterProtein	27.355	246	5200000		2700000		4600000	2300000	13000000	13000000	21000000	3100000
Vitronectin OS=Mus musculus GN=Vtn PE=1 SV=2	P29788	Vtn	31.3808	5.88		1	10	11	153	IsMasterProtein	54.814	478	13000000	1900000	41000000		15000000	30000000	91000000	160000000	170000000	310000000
Alpha-2-HS-glycoprotein OS=Mus musculus GN=Ahsg PE=1 SV=1	P29699	Ahsg	46.087	6.51		1	10	11	206	IsMasterProtein	37.302	345	23000000	4400000	9000000		2700000	14000000	590000000	40000000	67000000	27000000
Protein AMBP OS=Mus musculus GN=Ambp PE=1 SV=2	Q07456	Ambp	28.9398	6.32		1	10	10	94	IsMasterProtein	39.004	349	11000000	340000	22000000		7300000	46000000	130000000	78000000	110000000	31000000
Fetuin-B OS=Mus musculus GN=Fetub PE=1 SV=1	Q9QXC1	Fetub	47.6804	6.61		1	10	10	66	IsMasterProtein	42.685	388						1900000	87000000	4200000		3300000
Phosphatidylcholine-sterol acyltransferase OS=Mus musculus GN=Lcat PE=1 SV=2	P16301	Lcat	36.758	6.43		1	9	10	66	IsMasterProtein	49.715	438					6200000	16000000	40000000	30000000	2600000	6600000
Fermitin family homolog 3 OS=Mus musculus GN=Fermt3 PE=1 SV=1	Q8K1B8	Fermt3	20.3008	7.05		1	9	9	25	IsMasterProtein	75.587	665	23000000	3200000	11000000					2300000	2000000	3900000
Proteasome subunit alpha type-7 OS=Mus musculus GN=Psma7 PE=1 SV=1	Q9Z2U0	Psma7	51.6129	8.46		1	9	9	41	IsMasterProtein	27.838	248					4900000		14000000	16000000	22000000
Complement C1r-A subcomponent OS=Mus musculus GN=C1ra PE=1 SV=1	Q8CG16	C1ra	29.703	5.66		1	9	13	102	IsMasterProtein	80.022	707	15000000	4300000	17000000		740000	6300000	5300000	12000000	26000000	6000000
Macrophage colony-stimulating factor 1 receptor OS=Mus musculus GN=Csf1r PE=1 SV=3	P09581	Csf1r	15.2508	6.21		1	9	9	53	IsMasterProtein	109.11	977							14000000	8500000
Lactadherin OS=Mus musculus GN=Mfge8 PE=1 SV=3	P21956	Mfge8	23.3261	6.52		1	9	9	19	IsMasterProtein	51.208	463					2400000	4700000		1700000	11000000	15000000
Haptoglobin OS=Mus musculus GN=Hp PE=1 SV=1	Q61646	Hp	43.2277	6.29		1	9	12	69	IsMasterProtein	38.727	347								48000000
Peroxisomal acyl-coenzyme A oxidase 2 OS=Mus musculus GN=Acox2 PE=1 SV=2	Q9QXD1	Acox2	16.0059	7.46		1	9	9	33	IsMasterProtein	76.814	681					360000		2500000	2500000	6500000	1900000
Myosin-9 OS=Mus musculus GN=Myh9 PE=1 SV=4	Q8VDD5	Myh9	24.6429	5.66		1	9	39	92	IsMasterProtein	226.232	1960	4000000		680000							4300000
Sushi, von Willebrand factor type A, EGF and pentraxin domain-containing protein 1 OS=Mus musculus GN=Svep1 PE=1 SV=1	A2AVA0	Svep1	3.78469	5.57		1	9	9	20	IsMasterProtein	387.202	3567	2500000				1600000	2200000		5400000	4100000	3000000
Fibulin-1 OS=Mus musculus GN=Fbln1 PE=1 SV=2	Q08879	Fbln1	24.9645	5.16		1	8	12	72	IsMasterProtein	77.981	705	490000							3600000	2900000	1500000
Coagulation factor X OS=Mus musculus GN=F10 PE=1 SV=1	O88947	F10	27.027	5.66		1	8	9	40	IsMasterProtein	53.983	481							7800000
Collectin-11 OS=Mus musculus GN=Colec11 PE=2 SV=2	Q3SXB8	Colec11	25.7353	5.12		1	8	8	106	IsMasterProtein	28.97	272	23000000	7400000	27000000		11000000	7800000	31000000	80000000	100000000	32000000
N-fatty-acyl-amino acid synthase/hydrolase PM20D1 OS=Mus musculus GN=Pm20d1 PE=1 SV=1	Q8C165	Pm20d1	24.4533	6.43		1	8	8	54	IsMasterProtein	55.628	503	5700000					4400000	7900000	19000000	21000000	9000000
Elongation factor 1-alpha 1 OS=Mus musculus GN=Eef1a1 PE=1 SV=3	P10126	Eef1a1	25.5411	9.01		1	8	8	21	IsMasterProtein	50.082	462	17000000	1500000	2900000		21000000					4800000
Collectin-10 OS=Mus musculus GN=Colec10 PE=2 SV=1	Q8CF98	Colec10	35.7401	7.33		1	8	8	44	IsMasterProtein	30.504	277	4800000	3200000	5200000		2300000	7500000	10000000	40000000	13000000	11000000
Vitamin K-dependent protein S OS=Mus musculus GN=Pros1 PE=2 SV=1	Q08761	Pros1	16.2963	5.82		1	8	9	78	IsMasterProtein	74.886	675	5800000		7500000		1400000	2400000	4100000	11000000	11000000	12000000
Mannose-binding protein C OS=Mus musculus GN=Mbl2 PE=1 SV=2	P41317	Mbl2	42.2131	5.06		1	8	10	153	IsMasterProtein	25.941	244	68000000	51000000	140000000		65000000	300000000	230000000	440000000	1000000000	350000000
Hemoglobin subunit beta-1 OS=Mus musculus GN=Hbb-b1 PE=1 SV=2	P02088	Hbb-b1	70.7483	7.65		1	8	10	206	IsMasterProtein	15.83	147	610000000	140000000	490000000	150000000	91000000	110000000	160000000	880000000	230000000	550000000
Hemoglobin subunit alpha OS=Mus musculus GN=Hba PE=1 SV=2	P01942	Hba	69.0141	8.22		1	8	10	100	IsMasterProtein	15.076	142	560000000	190000000	320000000	60000000	140000000	280000000	29000000	530000000	380000000	340000000
Proteasome subunit beta type-1 OS=Mus musculus GN=Psmb1 PE=1 SV=1	O09061	Psmb1	42.0833	7.81		1	8	8	59	IsMasterProtein	26.355	240			2100000		3200000	2700000	12000000	12000000	23000000
NADP-dependent malic enzyme OS=Mus musculus GN=Me1 PE=1 SV=2	P06801	Me1	23.4266	7.44		1	8	8	20	IsMasterProtein	63.913	572					770000
Band 3 anion transport protein OS=Mus musculus GN=Slc4a1 PE=1 SV=1	P04919	Slc4a1	13.4553	5.45		1	8	8	34	IsMasterProtein	103.07	929	57000000	17000000	28000000		3200000	4000000	1800000	13000000	8400000	46000000
Phospholipid transfer protein OS=Mus musculus GN=Pltp PE=1 SV=1	P55065	Pltp	21.9067	6.62		1	8	8	31	IsMasterProtein	54.419	493			5000000			7200000	5000000	12000000	9500000	5900000
Serine protease inhibitor A3N OS=Mus musculus GN=Serpina3n PE=1 SV=1	Q91WP6	Serpina3n	30.622	5.82		1	8	12	100	IsMasterProtein	46.688	418						740000	4100000		10000000
Olfactomedin-4 OS=Mus musculus GN=Olfm4 PE=2 SV=1	Q3UZZ4	Olfm4	19.604	6.38		1	8	8	42	IsMasterProtein	57.263	505	11000000	13000000	11000000		24000000	28000000	4100000	27000000	58000000	29000000
14-3-3 protein zeta/delta OS=Mus musculus GN=Ywhaz PE=1 SV=1	P63101	Ywhaz	50.6122	4.79		1	8	11	57	IsMasterProtein	27.754	245	34000000	4600000	12000000		13000000	810000		3700000	8100000	4500000
Alpha-1-antitrypsin 1-1 OS=Mus musculus GN=Serpina1a PE=1 SV=4	P07758	Serpina1a	52.3002	5.72		1	7	18	221	IsMasterProtein	45.974	413	10000000				3700000	17000000	130000000	3300000	260000000	9800000
Glutathione peroxidase 3 OS=Mus musculus GN=Gpx3 PE=1 SV=2	P46412	Gpx3	40.2655	8.22		1	7	7	66	IsMasterProtein	25.409	226					2400000	13000000	27000000	38000000	170000000	41000000
Complement C1q subcomponent subunit A OS=Mus musculus GN=C1qa PE=1 SV=2	P98086	C1qa	39.5918	9.11		1	7	7	71	IsMasterProtein	25.958	245	10000000	5100000	6700000			7200000	3900000	14000000	33000000	8100000
Fructose-bisphosphate aldolase B OS=Mus musculus GN=Aldob PE=1 SV=3	Q91Y97	Aldob	29.1209	8.27		1	7	8	39	IsMasterProtein	39.482	364							10000000	4600000
Proprotein convertase subtilisin/kexin type 9 OS=Mus musculus GN=Pcsk9 PE=1 SV=2	Q80W65	Pcsk9	14.9856	6.96		1	7	7	14	IsMasterProtein	74.776	694			2200000
Prelamin-A/C OS=Mus musculus GN=Lmna PE=1 SV=2	P48678	Lmna	11.7293	6.98		1	7	7	8	IsMasterProtein	74.193	665					18000000
Carbonic anhydrase 2 OS=Mus musculus GN=Ca2 PE=1 SV=4	P00920	Ca2	43.4615	7.01		1	7	7	30	IsMasterProtein	29.015	260	3400000						5100000			3700000
Oncoprotein-induced transcript 3 protein OS=Mus musculus GN=Oit3 PE=2 SV=2	Q8R4V5	Oit3	14.4689	5.39		1	7	7	16	IsMasterProtein	60.277	546	14000000		7600000					16000000		22000000
Vascular cell adhesion protein 1 OS=Mus musculus GN=Vcam1 PE=1 SV=1	P29533	Vcam1	14.6143	5.3		1	7	7	34	IsMasterProtein	81.265	739								6100000
Corticosteroid-binding globulin OS=Mus musculus GN=Serpina6 PE=1 SV=1	Q06770	Serpina6	28.7154	5.24		1	7	7	53	IsMasterProtein	44.74	397							4500000
Coagulation factor XII OS=Mus musculus GN=F12 PE=1 SV=2	Q80YC5	F12	15.5779	6.84		1	7	7	28	IsMasterProtein	65.658	597						2000000	10000000	15000000	8600000
Serine protease inhibitor A3M OS=Mus musculus GN=Serpina3m PE=1 SV=2	Q03734	Serpina3m	46.6507	6.1		1	7	15	153	IsMasterProtein	47.034	418						8900000	36000000	5800000	81000000	4900000
Prosaposin OS=Mus musculus GN=Psap PE=1 SV=2	Q61207	Psap	15.0808	5.19		1	7	7	30	IsMasterProtein	61.381	557					23000000			6200000
Proteasome subunit beta type-4 OS=Mus musculus GN=Psmb4 PE=1 SV=1	P99026	Psmb4	45.0758	5.64		1	7	7	26	IsMasterProtein	29.097	264								860000
Proteasome subunit beta type-2 OS=Mus musculus GN=Psmb2 PE=1 SV=1	Q9R1P3	Psmb2	46.7662	7.02	Acetyl [N-Term]	1	7	7	45	IsMasterProtein	22.892	201							3400000	3600000	7800000
Collagen alpha-1(I) chain OS=Mus musculus GN=Col1a1 PE=1 SV=4	P11087	Col1a1	11.7688	5.85		1	7	13	25	IsMasterProtein	137.948	1453	15000000	3300000	4200000	2000000
Multimerin-1 OS=Mus musculus GN=Mmrn1 PE=1 SV=2	B2RPV6	Mmrn1	9.17355	7.71		1	7	7	17	IsMasterProtein	136.02	1210			3300000				1800000	3800000	7000000	1200000
Annexin A5 OS=Mus musculus GN=Anxa5 PE=1 SV=1	P48036	Anxa5	19.7492	4.96		1	6	6	16	IsMasterProtein	35.73	319	13000000	1500000	4900000		1900000				6600000	7900000
Integrin beta-3 OS=Mus musculus GN=Itgb3 PE=1 SV=2	O54890	Itgb3	11.3088	5.24		1	6	6	12	IsMasterProtein	86.681	787	26000000		3100000						4600000	5300000
Prenylcysteine oxidase OS=Mus musculus GN=Pcyox1 PE=1 SV=1	Q9CQF9	Pcyox1	19.604	6.92		1	6	7	35	IsMasterProtein	56.459	505	3500000		3300000			3200000	6400000	7100000	8700000	6200000
Mannose-binding protein A OS=Mus musculus GN=Mbl1 PE=1 SV=1	P39039	Mbl1	38.4937	7.61		1	6	8	48	IsMasterProtein	25.38	239	23000000	3600000	30000000			3900000		6600000	8500000
Homogentisate 1,2-dioxygenase OS=Mus musculus GN=Hgd PE=1 SV=2	O09173	Hgd	22.6966	7.24		1	6	6	14	IsMasterProtein	49.928	445							360000
Alpha-1-antitrypsin 1-2 OS=Mus musculus GN=Serpina1b PE=1 SV=2	P22599	Serpina1b	51.816	5.54		1	6	18	242	IsMasterProtein	45.946	413	6100000		2200000		3400000	14000000	190000000	28000000	120000000	11000000
Integrin beta-1 OS=Mus musculus GN=Itgb1 PE=1 SV=1	P09055	Itgb1	9.02256	5.94		1	6	6	19	IsMasterProtein	88.173	798	12000000	1900000	5400000			1100000		3900000	3500000	3600000
Proteasome subunit alpha type-3 OS=Mus musculus GN=Psma3 PE=1 SV=3	O70435	Psma3	27.0588	5.44	Acetyl [N-Term]	1	6	6	25	IsMasterProtein	28.387	255					3900000	2100000		8300000	19000000	2700000
Dipeptidase 1 OS=Mus musculus GN=Dpep1 PE=1 SV=2	P31428	Dpep1	16.5854	6.37		1	6	6	22	IsMasterProtein	45.693	410								3200000	13000000	4700000
Adiponectin OS=Mus musculus GN=Adipoq PE=1 SV=2	Q60994	Adipoq	32.7935	5.57		1	6	6	88	IsMasterProtein	26.792	247	65000000		73000000		31000000	220000000	450000000	260000000	230000000	190000000
Collagen alpha-1(VI) chain OS=Mus musculus GN=Col6a1 PE=1 SV=1	Q04857	Col6a1	7.70732	5.36		1	6	6	32	IsMasterProtein	108.422	1025	15000000	1200000	3900000		2200000	2900000	2100000	3800000	12000000	3800000
Transthyretin OS=Mus musculus GN=Ttr PE=1 SV=1	P07309	Ttr	62.585	6.16		1	6	6	117	IsMasterProtein	15.766	147	31000000	9100000	11000000		17000000	120000000	1500000000	310000000	190000000	43000000
Proteasome subunit beta type-7 OS=Mus musculus GN=Psmb7 PE=1 SV=1	P70195	Psmb7	41.5162	7.99		1	6	6	17	IsMasterProtein	29.872	277									15000000
Complement C1q subcomponent subunit B OS=Mus musculus GN=C1qb PE=1 SV=2	P14106	C1qb	30.83	8.15		1	6	6	50	IsMasterProtein	26.701	253	15000000	9800000	40000000		7000000		13000000	26000000	110000000	22000000
Adenylyl cyclase-associated protein 1 OS=Mus musculus GN=Cap1 PE=1 SV=4	P40124	Cap1	18.3544	7.52		1	6	6	10	IsMasterProtein	51.532	474	7800000	630000	2400000
Proteasome subunit beta type-5 OS=Mus musculus GN=Psmb5 PE=1 SV=3	O55234	Psmb5	31.4394	7.02		1	6	6	40	IsMasterProtein	28.514	264							5200000	1800000	13000000
Apolipoprotein C-III OS=Mus musculus GN=Apoc3 PE=1 SV=2	P33622	Apoc3	55.5556	4.75		1	6	6	125	IsMasterProtein	10.975	99	550000000	340000000	700000000	170000000	28000000	120000000	180000000	490000000	540000000	120000000
Lumican OS=Mus musculus GN=Lum PE=1 SV=2	P51885	Lum	23.0769	6.43		1	6	6	23	IsMasterProtein	38.241	338							12000000
Proteasome subunit alpha type-5 OS=Mus musculus GN=Psma5 PE=1 SV=1	Q9Z2U1	Psma5	32.7801	4.79		1	5	5	38	IsMasterProtein	26.394	241			7800000		1500000	4000000	17000000		7400000
Integrin alpha-6 OS=Mus musculus GN=Itga6 PE=1 SV=3	Q61739	Itga6	6.14115	7.03		1	5	5	7	IsMasterProtein	122.082	1091	6200000		1700000
Galectin-3-binding protein OS=Mus musculus GN=Lgals3bp PE=1 SV=1	Q07797	Lgals3bp	14.2114	5.14		1	5	5	36	IsMasterProtein	64.45	577							6000000	14000000	2900000	8100000
Retinol-binding protein 4 OS=Mus musculus GN=Rbp4 PE=1 SV=2	Q00724	Rbp4	40.2985	5.99		1	5	5	15	IsMasterProtein	23.191	201							17000000
Collagen alpha-2(I) chain OS=Mus musculus GN=Col1a2 PE=1 SV=2	Q01149	Col1a2	4.44606	9.19		1	5	5	5	IsMasterProtein	129.478	1372		2400000	7100000						7700000
Serum amyloid A-4 protein OS=Mus musculus GN=Saa4 PE=1 SV=2	P31532	Saa4	44.6154	9.26		1	5	5	25	IsMasterProtein	15.078	130	4600000		15000000				10000000			6100000
Alpha-1-antitrypsin 1-4 OS=Mus musculus GN=Serpina1d PE=1 SV=1	Q00897	Serpina1d	54.4794	5.44		1	5	18	199	IsMasterProtein	45.969	413	6200000		4400000			10000000	42000000		97000000	3200000
Platelet glycoprotein 4 OS=Mus musculus GN=Cd36 PE=1 SV=2	Q08857	Cd36	13.3475	8.35		1	4	4	14	IsMasterProtein	52.664	472	7300000	3600000	5400000		2500000	2000000		7200000	8200000	11000000
Fibrocystin-L OS=Mus musculus GN=Pkhd1l1 PE=1 SV=1	Q80ZA4	Pkhd1l1	1.81219	6.42		1	4	4	5	IsMasterProtein	464.439	4249								1800000
Cytosol aminopeptidase OS=Mus musculus GN=Lap3 PE=1 SV=3	Q9CPY7	Lap3	8.47784	7.72		1	4	4	12	IsMasterProtein	56.106	519							1600000
Apolipoprotein C-I OS=Mus musculus GN=Apoc1 PE=1 SV=1	P34928	Apoc1	34.0909	9.09		1	4	5	31	IsMasterProtein	9.69	88				10000000
Intercellular adhesion molecule 1 OS=Mus musculus GN=Icam1 PE=1 SV=1	P13597	Icam1	9.31099	6.13		1	4	4	7	IsMasterProtein	58.807	537								2400000
Nucleobindin-1 OS=Mus musculus GN=Nucb1 PE=1 SV=2	Q02819	Nucb1	12.4183	5.07		1	4	4	7	IsMasterProtein	53.376	459							1900000			1900000
Complement C1q subcomponent subunit C OS=Mus musculus GN=C1qc PE=1 SV=2	Q02105	C1qc	21.5447	8.54		1	4	4	30	IsMasterProtein	25.975	246	13000000							5900000	6000000
Fatty acid-binding protein, adipocyte OS=Mus musculus GN=Fabp4 PE=1 SV=3	P04117	Fabp4	28.0303	8.4	Acetyl [N-Term]	1	4	4	7	IsMasterProtein	14.641	132	8500000	2200000	1400000							2100000
Peptidase inhibitor 16 OS=Mus musculus GN=Pi16 PE=1 SV=1	Q9ET66	Pi16	16.9734	4.73		1	4	4	35	IsMasterProtein	52.632	489							5400000
Apolipoprotein A-II OS=Mus musculus GN=Apoa2 PE=1 SV=2	P09813	Apoa2	42.1569	7.18		1	4	4	24	IsMasterProtein	11.302	102		100000000				53000000		210000000	160000000	180000000
Apolipoprotein C-IV OS=Mus musculus GN=Apoc4 PE=1 SV=1	Q61268	Apoc4	36.2903	9.52		1	4	4	38	IsMasterProtein	14.279	124	220000000	47000000	100000000		3400000	14000000	12000000	110000000	68000000	27000000
Integrin alpha-2 OS=Mus musculus GN=Itga2 PE=1 SV=2	Q62469	Itga2	3.56537	5.21		1	4	4	4	IsMasterProtein	128.874	1178	2800000
Aquaporin-1 OS=Mus musculus GN=Aqp1 PE=1 SV=3	Q02013	Aqp1	25.6506	7.43		1	4	4	10	IsMasterProtein	28.775	269	6600000	8400000						15000000		13000000
Apolipoprotein M OS=Mus musculus GN=Apom PE=1 SV=1	Q9Z1R3	Apom	22.6316	6.52		1	4	4	38	IsMasterProtein	21.259	190			14000000			35000000	66000000	36000000	110000000	34000000
Alcohol dehydrogenase 1 OS=Mus musculus GN=Adh1 PE=1 SV=2	P00329	Adh1	20	8.1		1	4	4	10	IsMasterProtein	39.746	375								3700000	4100000
Complement factor D OS=Mus musculus GN=Cfd PE=1 SV=1	P03953	Cfd	21.6216	6.67		1	4	4	39	IsMasterProtein	28.039	259			2300000			3400000	160000000	15000000		8400000
Monocarboxylate transporter 1 OS=Mus musculus GN=Slc16a1 PE=1 SV=1	P53986	Slc16a1	11.1562	7.47		1	4	4	13	IsMasterProtein	53.232	493	6800000	3000000	3000000					4600000		6400000
Proteasome subunit alpha type-1 OS=Mus musculus GN=Psma1 PE=1 SV=1	Q9R1P4	Psma1	61.9772	6.46		1	4	14	78	IsMasterProtein	29.528	263			5300000		1700000	4400000	20000000	15000000	36000000	3700000
Protein disulfide-isomerase OS=Mus musculus GN=P4hb PE=1 SV=2	P09103	P4hb	8.05501	4.88		1	3	3	7	IsMasterProtein	57.023	509						1200000		1200000	4300000
Pyruvate kinase PKM OS=Mus musculus GN=Pkm PE=1 SV=4	P52480	Pkm	23.1638	7.47		1	3	9	24	IsMasterProtein	57.808	531	2700000				850000
WD repeat-containing protein 1 OS=Mus musculus GN=Wdr1 PE=1 SV=3	O88342	Wdr1	4.12541	6.6		1	3	3	4	IsMasterProtein	66.365	606	6900000		2000000
4F2 cell-surface antigen heavy chain OS=Mus musculus GN=Slc3a2 PE=1 SV=1	P10852	Slc3a2	9.12548	5.91		1	3	3	7	IsMasterProtein	58.3	526	2600000						1400000	6800000		3100000
Apolipoprotein C-II OS=Mus musculus GN=Apoc2 PE=2 SV=1	Q05020	Apoc2	32.9897	4.84		1	3	3	94	IsMasterProtein	10.734	97	6600000	80000000	100000000	46000000	6000000	4400000	29000000	33000000	43000000	24000000
Glutathione S-transferase Mu 1 OS=Mus musculus GN=Gstm1 PE=1 SV=2	P10649	Gstm1	17.4312	7.94		1	3	3	13	IsMasterProtein	25.953	218	3300000		1200000		820000	2200000	9300000	2300000	11000000	9700000
Basigin OS=Mus musculus GN=Bsg PE=1 SV=2	P18572	Bsg	8.74036	5.85		1	3	3	9	IsMasterProtein	42.418	389	17000000		6800000					17000000	9300000
Selenoprotein P OS=Mus musculus GN=Sepp1 PE=1 SV=3	P70274	Selenop	15.2632	7.09		1	3	4	18	IsMasterProtein	42.689	380							41000000	9600000	8500000	9200000
Tissue factor pathway inhibitor OS=Mus musculus GN=Tfpi PE=2 SV=1	O54819	Tfpi	13.3987	8.4		1	3	3	10	IsMasterProtein	34.964	306						2400000		13000000
Apolipoprotein D OS=Mus musculus GN=Apod PE=1 SV=1	P51910	Apod	16.9312	4.91		1	3	3	16	IsMasterProtein	21.516	189							32000000	49000000	100000000
ADP/ATP translocase 2 OS=Mus musculus GN=Slc25a5 PE=1 SV=3	P51881	Slc25a5	26.8456	9.73	Acetyl [N-Term]	1	3	6	8	IsMasterProtein	32.91	298					4800000
Pulmonary surfactant-associated protein D OS=Mus musculus GN=Sftpd PE=1 SV=1	P50404	Sftpd	10.4278	7.65		1	3	3	16	IsMasterProtein	37.665	374	4800000		4500000	2400000		3500000	2100000		2800000
Integrin-linked protein kinase OS=Mus musculus GN=Ilk PE=1 SV=2	O55222	Ilk	6.63717	8.07		1	3	3	3	IsMasterProtein	51.34	452	4400000
Tyrosine-protein kinase Mer OS=Mus musculus GN=Mertk PE=1 SV=1	Q60805	Mertk	5.5332	5.5		1	3	3	21	IsMasterProtein	110.088	994								1700000
Plexin domain-containing protein 2 OS=Mus musculus GN=Plxdc2 PE=1 SV=1	Q9DC11	Plxdc2	6.22642	6.6		1	3	3	7	IsMasterProtein	59.578	530								3800000		1700000
Coagulation factor XI OS=Mus musculus GN=F11 PE=2 SV=2	Q91Y47	F11	5.28846	8.25		1	3	3	7	IsMasterProtein	69.743	624								6100000	15000000
Complement component C9 OS=Mus musculus GN=C9 PE=1 SV=2	P06683	C9	5.83942	5.78		1	3	3	9	IsMasterProtein	61.962	548							1400000
Adhesion G protein-coupled receptor F5 OS=Mus musculus GN=Adgrf5 PE=1 SV=1	G5E8Q8	Adgrf5	2.96736	7.02		1	3	3	10	IsMasterProtein	149.291	1348									1200000
Major vault protein OS=Mus musculus GN=Mvp PE=1 SV=4	Q9EQK5	Mvp	3.83275	5.59		1	3	3	3	IsMasterProtein	95.865	861										4000000
Glyceraldehyde-3-phosphate dehydrogenase OS=Mus musculus GN=Gapdh PE=1 SV=2	P16858	Gapdh	31.8318	8.25		1	3	7	21	IsMasterProtein	35.787	333	4100000		4300000							1200000
Myristoylated alanine-rich C-kinase substrate OS=Mus musculus GN=Marcks PE=1 SV=2	P26645	Marcks	21.3592	4.34		1	3	3	3	IsMasterProtein	29.644	309	2800000	650000
Protein 4.1 OS=Mus musculus GN=Epb41 PE=1 SV=2	P48193	Epb41	5.12821	5.6		1	3	3	4	IsMasterProtein	95.853	858	3100000	1800000	1000000
Alpha-1-acid glycoprotein 1 OS=Mus musculus GN=Orm1 PE=1 SV=1	Q60590	Orm1	21.256	5.85		1	3	4	21	IsMasterProtein	23.88	207							35000000
Lipoprotein lipase OS=Mus musculus GN=Lpl PE=1 SV=3	P11152	Lpl	10.3376	7.87		1	3	3	17	IsMasterProtein	53.076	474								3400000	6200000	1700000
Peroxiredoxin-2 OS=Mus musculus GN=Prdx2 PE=1 SV=3	Q61171	Prdx2	35.3535	5.41		1	3	5	9	IsMasterProtein	21.765	198	3000000		2400000					2300000		1500000
Sorbitol dehydrogenase OS=Mus musculus GN=Sord PE=1 SV=3	Q64442	Sord	8.96359	7.02		1	3	3	8	IsMasterProtein	38.225	357							4200000
Macrophage receptor MARCO OS=Mus musculus GN=Marco PE=1 SV=1	Q60754	Marco	5.79151	7.84		1	2	2	2	IsMasterProtein	52.697	518								4000000
Beta-parvin OS=Mus musculus GN=Parvb PE=1 SV=1	Q9ES46	Parvb	6.0274	6.33		1	2	2	4	IsMasterProtein	41.643	365	2900000		1700000
ADP/ATP translocase 1 OS=Mus musculus GN=Slc25a4 PE=1 SV=4	P48962	Slc25a4	21.8121	9.72	Acetyl [N-Term]	1	2	5	11	IsMasterProtein	32.883	298	3500000	2700000	6300000						1100000	1900000
Arachidonate 12-lipoxygenase, 12S-type OS=Mus musculus GN=Alox12 PE=1 SV=4	P39655	Alox12	4.0724	6.19		1	2	2	2	IsMasterProtein	75.341	663	1700000
Annexin A7 OS=Mus musculus GN=Anxa7 PE=1 SV=2	Q07076	Anxa7	5.39957	6.18		1	2	2	3	IsMasterProtein	49.893	463					1600000					1900000
14-3-3 protein eta OS=Mus musculus GN=Ywhah PE=1 SV=2	P68510	Ywhah	22.3577	4.89		1	2	6	19	IsMasterProtein	28.194	246	10000000
Superoxide dismutase [Cu-Zn] OS=Mus musculus GN=Sod1 PE=1 SV=2	P08228	Sod1	16.2338	6.51		1	2	2	4	IsMasterProtein	15.933	154	8800000		3900000						1400000
Vesicle-associated membrane protein 8 OS=Mus musculus GN=Vamp8 PE=1 SV=1	O70404	Vamp8	23.7624	8.19	Acetyl [N-Term]	1	2	2	6	IsMasterProtein	11.444	101	2300000	4000000								8600000
Guanine nucleotide-binding protein G(I)/G(S)/G(T) subunit beta-1 OS=Mus musculus GN=Gnb1 PE=1 SV=3	P62874	Gnb1	7.64706	6	Acetyl [N-Term]	1	2	2	2	IsMasterProtein	37.353	340	5400000
Serglycin OS=Mus musculus GN=Srgn PE=1 SV=1	P13609	Srgn	28.9474	4.41		1	2	2	3	IsMasterProtein	16.701	152									1700000
Spectrin alpha chain, non-erythrocytic 1 OS=Mus musculus GN=Sptan1 PE=1 SV=4	P16546	Sptan1	0.404531	5.33		1	2	2	4	IsMasterProtein	284.422	2472	16000000						5500000	16000000	10000000
Profilin-1 OS=Mus musculus GN=Pfn1 PE=1 SV=2	P62962	Pfn1	39.2857	8.28		1	2	4	7	IsMasterProtein	14.948	140	17000000
Proteasome subunit beta type-8 OS=Mus musculus GN=Psmb8 PE=1 SV=2	P28063	Psmb8	6.88406	6.68		1	2	2	12	IsMasterProtein	30.241	276							2700000	3400000
Coronin-1A OS=Mus musculus GN=Coro1a PE=1 SV=5	O89053	Coro1a	8.24295	6.48		1	2	2	2	IsMasterProtein	50.957	461	3400000		440000
Collagen alpha-2(VI) chain OS=Mus musculus GN=Col6a2 PE=1 SV=3	Q02788	Col6a2	2.32108	6.42		1	2	2	3	IsMasterProtein	110.266	1034			1300000			2400000			9600000
14-3-3 protein gamma OS=Mus musculus GN=Ywhag PE=1 SV=2	P61982	Ywhag	23.0769	4.89		1	2	6	19	IsMasterProtein	28.285	247	1800000
Membrane-associated progesterone receptor component 1 OS=Mus musculus GN=Pgrmc1 PE=1 SV=4	O55022	Pgrmc1	18.9744	4.7		1	2	2	3	IsMasterProtein	21.681	195										6200000
Histone H4 OS=Mus musculus GN=Hist1h4a PE=1 SV=2	P62806	Hist1h4a	17.4757	11.36		1	2	2	5	IsMasterProtein	11.36	103	4500000	6700000	4800000		11000000
Sarcoplasmic/endoplasmic reticulum calcium ATPase 2 OS=Mus musculus GN=Atp2a2 PE=1 SV=2	O55143	Atp2a2	2.87356	5.34		1	2	2	2	IsMasterProtein	114.784	1044			1700000
Aminopeptidase N OS=Mus musculus GN=Anpep PE=1 SV=4	P97449	Anpep	2.17391	5.9		1	2	2	5	IsMasterProtein	109.582	966									1700000	730000
Bridging integrator 2 OS=Mus musculus GN=Bin2 PE=1 SV=1	D3Z6Q9	Bin2	5.52147	5.34		1	2	2	3	IsMasterProtein	52.522	489	2100000		810000
Beta-2-microglobulin OS=Mus musculus GN=B2m PE=1 SV=2	P01887	B2m	14.2857	8.44		1	2	2	15	IsMasterProtein	13.77	119							36000000
Proteasome subunit beta type-6 OS=Mus musculus GN=Psmb6 PE=1 SV=3	Q60692	Psmb6	38.2353	5.11		1	2	6	36	IsMasterProtein	25.362	238							14000000	10000000	33000000
Syntenin-1 OS=Mus musculus GN=Sdcbp PE=1 SV=1	O08992	Sdcbp	11.3712	7.15		1	2	2	2	IsMasterProtein	32.359	299										1200000
UPF0606 protein KIAA1549 OS=Mus musculus GN=Kiaa1549 PE=1 SV=3	Q68FD9	Kiaa1549	1.08247	6.1		1	2	2	11	IsMasterProtein	209.092	1940									13000000	5300000
CD9 antigen OS=Mus musculus GN=Cd9 PE=1 SV=2	P40240	Cd9	15.0442	7.23		1	2	2	8	IsMasterProtein	25.241	226	42000000	6000000	25000000		8100000			18000000	2600000	11000000
Heat shock 70 kDa protein 1B OS=Mus musculus GN=Hspa1b PE=1 SV=3	P17879	Hspa1b	17.6012	5.72		1	2	6	28	IsMasterProtein	70.133	642				510000
Noelin OS=Mus musculus GN=Olfm1 PE=1 SV=1	O88998	Olfm1	3.71134	6.95		1	2	2	9	IsMasterProtein	55.363	485								2000000
Leukocyte surface antigen CD47 OS=Mus musculus GN=Cd47 PE=1 SV=2	Q61735	Cd47	8.91089	8.63		1	2	2	2	IsMasterProtein	33.076	303										1100000
Laminin subunit alpha-1 OS=Mus musculus GN=Lama1 PE=1 SV=1	P19137	Lama1	0.713359	6.7		1	2	2	2	IsMasterProtein	337.954	3084								1200000
L-lactate dehydrogenase A chain OS=Mus musculus GN=Ldha PE=1 SV=3	P06151	Ldha	15.9639	7.74		1	2	4	7	IsMasterProtein	36.475	332	3600000
Rho GDP-dissociation inhibitor 2 OS=Mus musculus GN=Arhgdib PE=1 SV=3	Q61599	Arhgdib	8	5.11		1	1	1	2	IsMasterProtein	22.836	200	2500000		630000
H-2 class I histocompatibility antigen, Q9 alpha chain (Fragment) OS=Mus musculus GN=H2-Q9 PE=3 SV=1	P14431	H2-Q9	12.5	5.64		1	1	3	16	IsMasterProtein	23.01	200		1100000	2100000						3700000
Transmembrane protease serine 11B-like protein OS=Mus musculus GN=Tmprss11b PE=2 SV=2	Q14C59	Tmprss11b	1.68269	8.19		1	1	1	15	IsMasterProtein	46.684	416	470000000	130000000	450000000			390000000	510000000	660000000	2100000000	780000000
Polymerase I and transcript release factor OS=Mus musculus GN=Ptrf PE=1 SV=1	O54724	Cavin1	2.80612	5.52		1	1	1	3	IsMasterProtein	43.927	392	29000000	4500000						5700000
Dipeptidyl aminopeptidase-like protein 6 OS=Mus musculus GN=Dpp6 PE=1 SV=1	Q9Z218	Dpp6	0.746269	6.68		1	1	1	11	IsMasterProtein	91.203	804								6200000	7600000
G-protein coupled receptor family C group 6 member A OS=Mus musculus GN=Gprc6a PE=1 SV=1	Q8K4Z6	Gprc6a	0.75431	7.83		1	1	1	2	IsMasterProtein	104.145	928			4800000						14000000
Tripartite motif-containing protein 45 OS=Mus musculus GN=Trim45 PE=2 SV=2	Q6PFY8	Trim45	1.03448	7.42		1	1	1	5	IsMasterProtein	64.216	580							9000000	16000000		7300000
E3 ubiquitin-protein ligase TRIM33 OS=Mus musculus GN=Trim33 PE=1 SV=2	Q99PP7	Trim33	0.788091	6.74		1	1	1	3	IsMasterProtein	123.764	1142		300000000							1600000000
N-acetylglucosaminyl-phosphatidylinositol biosynthetic protein OS=Mus musculus GN=Piga PE=2 SV=1	Q64323	Piga	1.4433	8.27		1	1	1	13	IsMasterProtein	54.434	485	6300000		17000000			7200000	17000000		8500000
CD81 antigen OS=Mus musculus GN=Cd81 PE=1 SV=2	P35762	Cd81	9.74576	5.83		1	1	1	3	IsMasterProtein	25.797	236								2400000	2000000	3900000
ATP synthase F(0) complex subunit C2, mitochondrial OS=Mus musculus GN=Atp5g2 PE=2 SV=2	P56383	Atp5g2	4.79452	10.35		1	1	1	2	IsMasterProtein	15.466	146					16000000					2600000
Protein S100-A10 OS=Mus musculus GN=S100a10 PE=1 SV=2	P08207	S100a10	7.21649	6.77		1	1	1	2	IsMasterProtein	11.179	97	4600000				9900000
Peptidyl-prolyl cis-trans isomerase A OS=Mus musculus GN=Ppia PE=1 SV=2	P17742	Ppia	30.4878	7.9	Acetyl [N-Term]	1	1	4	14	IsMasterProtein	17.96	164	12000000								3100000
Serine incorporator 3 OS=Mus musculus GN=Serinc3 PE=1 SV=2	Q9QZI9	Serinc3	2.75424	7.23		1	1	1	5	IsMasterProtein	52.588	472	7800000	8600000						19000000	6700000	20000000
ATP synthase subunit delta, mitochondrial OS=Mus musculus GN=Atp5d PE=1 SV=1	Q9D3D9	Atp5d	8.33333	5.08		1	1	1	2	IsMasterProtein	17.589	168		270000								1300000
SprT-like domain-containing protein Spartan OS=Mus musculus GN=Sprtn PE=2 SV=1	G3X912	Sprtn	1.60966	8.9		1	1	1	2	IsMasterProtein	55.283	497								1300000000
Choline transporter-like protein 2 OS=Mus musculus GN=Slc44a2 PE=1 SV=2	Q8BY89	Slc44a2	1.27479	8.79		1	1	1	6	IsMasterProtein	80.057	706						2000000			2400000
Gamma-glutamyltransferase 5 OS=Mus musculus GN=Ggt5 PE=1 SV=2	Q9Z2A9	Ggt5	1.04712	8.5		1	1	1	10	IsMasterProtein	61.635	573						14000000	19000000	7200000	19000000	6000000
Cofilin-1 OS=Mus musculus GN=Cfl1 PE=1 SV=3	P18760	Cfl1	52.4096	8.09	Acetyl [N-Term]	1	1	7	26	IsMasterProtein	18.548	166	25000000	15000000	22000000				3400000			1200000
Podocalyxin OS=Mus musculus GN=Podxl PE=1 SV=2	Q9R0M4	Podxl	1.98807	4.97		1	1	1	3	IsMasterProtein	53.356	503			830000					2100000
Catenin alpha-1 OS=Mus musculus GN=Ctnna1 PE=1 SV=1	P26231	Ctnna1	1.3245	6.23		1	1	1	2	IsMasterProtein	100.044	906			3000000						2500000

## Sheet: Table 6
Table 6. Mass spectrometry data of M. musculus proteins identified in ExEFs in Experimental infection 2. Total proteins identified: 224.														PROTEIN TOP3 AREAS
														D21	D162	D161	D102	D101	D82	D81
														Plasma Sample U	Plasma sample 2	Plasma Sample 1	Plasma sample 2	Plasma Sample 1	Plasma sample 2	Plasma Sample 1
														ExEF	ExEF	ExEF	ExEF	ExEF	ExEF	ExEF
Master	Accession	Gene name	Description	Coverage	calc. pI	Modifications	Score Mascot	# Protein Groups	# Unique Peptides	# Peptides	# PSMs	MW [kDa]	# AAs	160812_12	160812_10	160812_08	160812_04	160705_20	160812_06	160812_02
IsMasterProtein	E9Q414	Apob	Apolipoprotein B-100 OS=Mus musculus GN=Apob PE=1 SV=1	69.4562	6.81		149873	1	257	274	3625	509.113	4505	9200000000	470000000	500000000	1200000000	190000000	1500000000	1700000000
IsMasterProtein	P01027	C3	Complement C3 OS=Mus musculus GN=C3 PE=1 SV=3	80.8779	6.73		50488.6	1	106	120	1338	186.366	1663	2300000000	180000000	73000000	150000000	53000000	400000000	310000000
IsMasterProtein	Q61838	Pzp	Pregnancy zone protein OS=Mus musculus GN=Pzp PE=1 SV=3	74.0468	6.68		95882.3	1	89	91	2380	165.748	1495	21000000000	1500000000	440000000	1600000000	350000000	4600000000	5200000000
IsMasterProtein	Q8CIZ8	Vwf	von Willebrand factor OS=Mus musculus GN=Vwf PE=1 SV=2	40.3839	5.5		30096.7	1	74	84	788	309.063	2813	4400000000	330000000	130000000	370000000	180000000	150000000	820000000
IsMasterProtein	P01029	C4b	Complement C4-B OS=Mus musculus GN=C4b PE=1 SV=3	62.6007	7.53		25004.4	1	64	74	562	192.794	1738	400000000	26000000	13000000	22000000	4900000	41000000	200000000
IsMasterProtein	P06909	Cfh	Complement factor H OS=Mus musculus GN=Cfh PE=1 SV=2	49.1086	6.99		18309	1	51	51	483	139.047	1234	780000000	62000000	18000000	54000000	7700000	110000000	200000000
IsMasterProtein	P07724	Alb	Serum albumin OS=Mus musculus GN=Alb PE=1 SV=3	83.3882	6.07		53479.2	1	49	54	1361	68.648	608	9900000000	280000000	1100000000	8200000000	1400000000	870000000	1500000000
IsMasterProtein	Q61147	Cp	Ceruloplasmin OS=Mus musculus GN=Cp PE=1 SV=2	60.9802	5.85		14663.1	1	44	51	413	121.074	1061	150000000	4700000	4900000	62000000	4300000	17000000	23000000
IsMasterProtein	Q8BTM8	Flna	Filamin-A OS=Mus musculus GN=Flna PE=1 SV=5	23.9516	6.04		2308.62	1	43	43	74	281.046	2647	56000000	7100000	3100000		1500000	26000000	4400000
IsMasterProtein	Q06194	F8	Coagulation factor VIII OS=Mus musculus GN=F8 PE=2 SV=2	22.2078	7.34		6225.52	1	42	42	170	266.027	2319	210000000	11000000	6200000	15000000	4600000	9600000	23000000
IsMasterProtein	Q921I1	Tf	Serotransferrin OS=Mus musculus GN=Tf PE=1 SV=1	64.8494	7.18		23768.7	1	42	47	620	76.674	697	780000000	28000000	110000000	860000000	120000000	110000000	190000000
IsMasterProtein	P35441	Thbs1	Thrombospondin-1 OS=Mus musculus GN=Thbs1 PE=1 SV=1	38.8889	4.96		7667.12	1	40	40	220	129.564	1170	210000000	11000000	15000000			61000000	24000000
IsMasterProtein	Q80YX1	Tnc	Tenascin OS=Mus musculus GN=Tnc PE=1 SV=1	28.4834	4.89		5015.41	1	40	40	146	231.659	2110	100000000	9700000	5100000	2300000		13000000	41000000
IsMasterProtein	P11276	Fn1	Fibronectin OS=Mus musculus GN=Fn1 PE=1 SV=4	44.6104	5.59		15785.6	1	39	70	392	272.368	2477	310000000	7700000	14000000	11000000	2800000	41000000	13000000
IsMasterProtein	P26039	Tln1	Talin-1 OS=Mus musculus GN=Tln1 PE=1 SV=2	20.307	6.18		2158.51	1	36	36	64	269.653	2541	24000000	5200000	2100000			12000000	1400000
IsMasterProtein	E9PV24	Fga	Fibrinogen alpha chain OS=Mus musculus GN=Fga PE=1 SV=1	50.6971	6.11		18963.5	1	34	36	524	87.375	789	13000000000	1100000000	390000000	500000000	150000000	3400000000	490000000
IsMasterProtein	O88783	F5	Coagulation factor V OS=Mus musculus GN=F5 PE=1 SV=1	25.1947	6.05		7514.98	1	34	46	234	247.076	2183	280000000	5200000	1300000			5900000	6500000
IsMasterProtein	Q60841	Reln	Reelin OS=Mus musculus GN=Reln PE=1 SV=3	14.3022	5.73		3173.46	1	33	33	82	387.246	3461	110000000	4300000	1700000		2400000	9800000	36000000
IsMasterProtein	P08226	Apoe	Apolipoprotein E OS=Mus musculus GN=Apoe PE=1 SV=2	74.5981	5.68		23612.6	1	32	34	752	35.844	311	43000000000	1300000000	2400000000	9200000000	2000000000	5500000000	4900000000
IsMasterProtein	P06684	C5	Complement C5 OS=Mus musculus GN=C5 PE=1 SV=2	27.9167	6.81		3395.03	1	32	35	105	188.759	1680	6500000			660000		950000	1800000
IsMasterProtein	Q8K0E8	Fgb	Fibrinogen beta chain OS=Mus musculus GN=Fgb PE=1 SV=1	77.3389	7.08		32884.4	1	29	48	827	54.718	481	9500000000	680000000	390000000	560000000	190000000	3200000000	790000000
IsMasterProtein	Q8BH61	F13a1	Coagulation factor XIII A chain OS=Mus musculus GN=F13a1 PE=1 SV=3	47.2678	5.92	Acetyl [N-Term]	5151.83	1	28	28	147	83.155	732	80000000	5900000	2500000	4500000		17000000	14000000
IsMasterProtein	P28665	Mug1	Murinoglobulin-1 OS=Mus musculus GN=Mug1 PE=1 SV=3	44.0379	6.42		9874.51	1	27	46	263	165.193	1476	120000000	2500000	2800000	6200000		19000000	17000000
IsMasterProtein	P20918	Plg	Plasminogen OS=Mus musculus GN=Plg PE=1 SV=3	54.803	6.6		5935.54	1	27	30	156	90.749	812	43000000	3500000		9600000		7200000	870000
IsMasterProtein	P02772	Afp	Alpha-fetoprotein OS=Mus musculus GN=Afp PE=2 SV=1	60	5.92		5402.95	1	25	25	132	67.293	605	21000000		6800000	55000000	4400000		3600000
IsMasterProtein	P04186	Cfb	Complement factor B OS=Mus musculus GN=Cfb PE=1 SV=2	42.5756	7.37		4243.99	1	23	26	118	84.951	761	20000000			7800000		2000000	2200000
IsMasterProtein	A6X935	Itih4	Inter alpha-trypsin inhibitor, heavy chain 4 OS=Mus musculus GN=Itih4 PE=1 SV=2	45.4352	6.4		4749.33	1	23	29	126	104.594	942	24000000			1800000			2300000
IsMasterProtein	P13020	Gsn	Gelsolin OS=Mus musculus GN=Gsn PE=1 SV=3	37.6923	6.18		5101.47	1	23	23	139	85.888	780	27000000		2900000	22000000	1900000	10000000	12000000
IsMasterProtein	P06728	Apoa4	Apolipoprotein A-IV OS=Mus musculus GN=Apoa4 PE=1 SV=3	70.3797	5.47		6611.82	1	23	23	199	45.001	395	770000000	15000000	31000000	400000000	42000000	20000000	180000000
IsMasterProtein	Q6GQT1	A2m	Alpha-2-macroglobulin-P OS=Mus musculus GN=A2m PE=2 SV=2	23.9484	6.61		3818.16	1	23	28	131	164.248	1474	10000000	2400000					4500000
IsMasterProtein	P11087	Col1a1	Collagen alpha-1(I) chain OS=Mus musculus GN=Col1a1 PE=1 SV=4	29.181	5.85		1846.94	1	23	23	48	137.948	1453	23000000	3200000	4700000	3000000	6000000		25000000
IsMasterProtein	Q8VCM7	Fgg	Fibrinogen gamma chain OS=Mus musculus GN=Fgg PE=1 SV=1	79.5872	5.86		26757.9	1	22	34	699	49.36	436	9700000000	550000000	220000000	340000000	120000000	1800000000	640000000
IsMasterProtein	Q62351	Tfrc	Transferrin receptor protein 1 OS=Mus musculus GN=Tfrc PE=1 SV=1	34.4692	6.57		3162.68	1	22	22	96	85.677	763	92000000	8200000	1500000	13000000	7400000	24000000	29000000
IsMasterProtein	Q61703	Itih2	Inter-alpha-trypsin inhibitor heavy chain H2 OS=Mus musculus GN=Itih2 PE=1 SV=1	48.0973	7.27		10099.5	1	22	34	282	105.861	946	360000000	20000000	13000000	27000000	3600000	73000000	75000000
IsMasterProtein	Q61702	Itih1	Inter-alpha-trypsin inhibitor heavy chain H1 OS=Mus musculus GN=Itih1 PE=1 SV=2	38.9195	6.96		5190.25	1	22	23	132	101.004	907	110000000	6900000	2600000			16000000	10000000
IsMasterProtein	Q91X72	Hpx	Hemopexin OS=Mus musculus GN=Hpx PE=1 SV=2	55	7.8		6566.61	1	22	24	180	51.285	460	180000000	7200000	15000000	29000000	7700000	45000000	25000000
IsMasterProtein	Q06890	Clu	Clusterin OS=Mus musculus GN=Clu PE=1 SV=1	43.0804	5.67		7048.83	1	21	22	207	51.623	448	1300000000	58000000	52000000	95000000	42000000	81000000	130000000
IsMasterProtein	P26262	Klkb1	Plasma kallikrein OS=Mus musculus GN=Klkb1 PE=1 SV=2	43.4169	8.02		3980.8	1	20	22	108	71.336	638	23000000	1900000		820000		4700000	7000000
IsMasterProtein	O08677	Kng1	Kininogen-1 OS=Mus musculus GN=Kng1 PE=1 SV=1	36.7625	6.54		6711.79	1	19	20	197	73.056	661	420000000	37000000	15000000	110000000	15000000	70000000	71000000
IsMasterProtein	Q9DBD0	Ica	Inhibitor of carbonic anhydrase OS=Mus musculus GN=Ica PE=1 SV=1	40.8571	7.25		2034.28	1	19	20	70	76.715	700	860000			11000000
IsMasterProtein	Q9Z1T2	Thbs4	Thrombospondin-4 OS=Mus musculus GN=Thbs4 PE=1 SV=1	26.3759	4.67		2842.69	1	19	20	96	106.299	963	71000000	4900000			1300000	2600000	18000000
IsMasterProtein	O70362	Gpld1	Phosphatidylinositol-glycan-specific phospholipase D OS=Mus musculus GN=Gpld1 PE=1 SV=1	27.718	7.12		2818.92	1	18	18	81	93.196	837	33000000			2300000		7300000
IsMasterProtein	P19221	F2	Prothrombin OS=Mus musculus GN=F2 PE=1 SV=1	47.2492	6.43		3775.15	1	18	23	109	70.224	618	13000000		1600000	8300000		3100000	3700000
IsMasterProtein	P21614	Gc	Vitamin D-binding protein OS=Mus musculus GN=Gc PE=1 SV=2	56.9328	5.5		4654.08	1	18	19	109	53.565	476	12000000	770000	4200000	80000000	8800000	6800000	7900000
IsMasterProtein	Q61508	Ecm1	Extracellular matrix protein 1 OS=Mus musculus GN=Ecm1 PE=1 SV=2	42.0394	6.8		2193.34	1	18	18	69	62.792	559	97000000	3500000	1100000	8200000	1200000	4500000	12000000
IsMasterProtein	Q61247	Serpinf2	Alpha-2-antiplasmin OS=Mus musculus GN=Serpinf2 PE=1 SV=1	43.9919	6.3		3024.34	1	17	18	94	54.937	491	84000000	4200000	5000000	11000000		26000000	44000000
IsMasterProtein	Q8BND5	Qsox1	Sulfhydryl oxidase 1 OS=Mus musculus GN=Qsox1 PE=1 SV=1	27.8075	7.17		1586.06	1	17	17	49	82.733	748						1400000	2800000
IsMasterProtein	O89020	Afm	Afamin OS=Mus musculus GN=Afm PE=1 SV=2	37.3355	5.78		3148.1	1	17	19	89	69.334	608				5900000			3200000
IsMasterProtein	Q00623	Apoa1	Apolipoprotein A-I OS=Mus musculus GN=Apoa1 PE=1 SV=2	58.7121	5.73		5417.14	1	17	18	187	30.597	264	1300000000	140000000	97000000	530000000	340000000	2000000000	630000000
IsMasterProtein	P07759	Serpina3k	Serine protease inhibitor A3K OS=Mus musculus GN=Serpina3k PE=1 SV=2	60.7656	5.16		9434.24	1	16	23	233	46.85	418	400000000	14000000	19000000	40000000	6100000	21000000	130000000
IsMasterProtein	P70663	Sparcl1	SPARC-like protein 1 OS=Mus musculus GN=Sparcl1 PE=1 SV=3	31.3846	4.6		1384.07	1	16	16	51	72.243	650	7800000			1900000			7600000
IsMasterProtein	P02469	Lamb1	Laminin subunit beta-1 OS=Mus musculus GN=Lamb1 PE=1 SV=3	10.1344	4.94		907.58	1	16	16	30	196.961	1786	18000000		510000			2300000	9900000
IsMasterProtein	P10493	Nid1	Nidogen-1 OS=Mus musculus GN=Nid1 PE=1 SV=2	20.0803	5.44		2137.95	1	16	16	59	136.45	1245	18000000	2900000	1300000			4200000	15000000
IsMasterProtein	P23953	Ces1c	Carboxylesterase 1C OS=Mus musculus GN=Ces1c PE=1 SV=4	38.2671	5.06		3895.93	1	15	15	89	61.017	554	50000000	970000	5200000	130000000	5100000	7800000	10000000
IsMasterProtein	Q08879	Fbln1	Fibulin-1 OS=Mus musculus GN=Fbln1 PE=1 SV=2	36.5957	5.16		2385.89	1	14	19	61	77.981	705						1700000	9800000
IsMasterProtein	O70165	Fcn1	Ficolin-1 OS=Mus musculus GN=Fcn1 PE=1 SV=1	40.7186	6.52		2787.98	1	14	14	90	36.275	334	500000000	28000000	15000000	59000000	14000000	50000000	150000000
IsMasterProtein	Q9ESB3	Hrg	Histidine-rich glycoprotein OS=Mus musculus GN=Hrg PE=1 SV=2	38.4762	7.66		3174.98	1	14	14	94	59.126	525	150000000	8900000	1800000	15000000	1400000	19000000	19000000
IsMasterProtein	Q9JJN5	Cpn1	Carboxypeptidase N catalytic chain OS=Mus musculus GN=Cpn1 PE=1 SV=1	52.954	8.28		3358.14	1	14	17	88	51.813	457	64000000	6700000				16000000
IsMasterProtein	Q9DBB9	Cpn2	Carboxypeptidase N subunit 2 OS=Mus musculus GN=Cpn2 PE=1 SV=2	40.7678	5.88		3253.03	1	14	14	79	60.441	547	47000000	1900000				9700000	7300000
IsMasterProtein	P20029	Hspa5	78 kDa glucose-regulated protein OS=Mus musculus GN=Hspa5 PE=1 SV=3	28.3969	5.16		2154.26	1	13	15	60	72.377	655	30000000	2600000	1100000	2900000		4300000
IsMasterProtein	Q01339	Apoh	Beta-2-glycoprotein 1 OS=Mus musculus GN=Apoh PE=1 SV=1	39.1304	8.22		2716.9	1	13	14	91	38.593	345	39000000	2700000	4600000	53000000	8200000	9600000	17000000
IsMasterProtein	P98064	Masp1	Mannan-binding lectin serine protease 1 OS=Mus musculus GN=Masp1 PE=1 SV=2	32.2443	5.55		5495.81	1	13	17	135	79.916	704	350000000	30000000	11000000	20000000	5800000	70000000	170000000
IsMasterProtein	P08607	C4bpa	C4b-binding protein OS=Mus musculus GN=C4bpa PE=1 SV=3	34.3284	7.15		5108.95	1	13	13	137	51.49	469	1900000000	82000000	25000000	28000000	16000000	280000000	210000000
IsMasterProtein	Q01149	Col1a2	Collagen alpha-2(I) chain OS=Mus musculus GN=Col1a2 PE=1 SV=2	14.723	9.19		770.858	1	13	13	21	129.478	1372	14000000	6200000			1300000		28000000
IsMasterProtein	Q61129	Cfi	Complement factor I OS=Mus musculus GN=Cfi PE=1 SV=3	28.3582	7.46		1244.02	1	13	14	38	67.217	603	14000000			12000000		3600000
IsMasterProtein	P11680	Cfp	Properdin OS=Mus musculus GN=Cfp PE=2 SV=2	33.1897	7.84		4136.91	1	13	13	131	50.293	464	470000000	20000000	9100000	23000000	3900000	47000000	82000000
IsMasterProtein	O35930	Gp1ba	Platelet glycoprotein Ib alpha chain OS=Mus musculus GN=Gp1ba PE=1 SV=2	19.4823	5.87		2831.86	1	12	12	60	80.005	734	170000000	7900000	2600000			25000000	35000000
IsMasterProtein	Q8R0Z6	Angptl6	Angiopoietin-related protein 6 OS=Mus musculus GN=Angptl6 PE=2 SV=1	31.291	9		2048.37	1	12	12	53	51.064	457	63000000	5600000	3000000	3600000		13000000	20000000
IsMasterProtein	Q8K1B8	Fermt3	Fermitin family homolog 3 OS=Mus musculus GN=Fermt3 PE=1 SV=1	24.2105	7.05		510.401	1	12	12	17	75.587	665	34000000	6600000	1900000			8900000
IsMasterProtein	P97290	Serping1	Plasma protease C1 inhibitor OS=Mus musculus GN=Serping1 PE=1 SV=3	42.8571	6.29		3491.5	1	12	14	78	55.549	504	17000000			7200000	2800000		16000000
IsMasterProtein	P29788	Vtn	Vitronectin OS=Mus musculus GN=Vtn PE=1 SV=2	33.4728	5.88		4490.16	1	12	13	112	54.814	478	250000000	7500000	13000000	16000000	8700000	110000000	99000000
IsMasterProtein	Q9JM99	Prg4	Proteoglycan 4 OS=Mus musculus GN=Prg4 PE=1 SV=2	31.0247	8.41		4270.36	1	12	17	133	115.924	1054	250000000	30000000	2100000	27000000	8400000	76000000	73000000
IsMasterProtein	Q61704	Itih3	Inter-alpha-trypsin inhibitor heavy chain H3 OS=Mus musculus GN=Itih3 PE=1 SV=3	30.2587	6.05		5452.49	1	12	20	143	99.296	889	75000000		2200000	8400000		25000000	22000000
IsMasterProtein	Q07968	F13b	Coagulation factor XIII B chain OS=Mus musculus GN=F13b PE=1 SV=2	26.3079	6.92		3070.09	1	12	13	83	76.145	669	20000000					8400000	2600000
IsMasterProtein	A2AVA0	Svep1	Sushi, von Willebrand factor type A, EGF and pentraxin domain-containing protein 1 OS=Mus musculus GN=Svep1 PE=1 SV=1	4.48556	5.57		511.821	1	12	12	16	387.202	3567	36000000						10000000
IsMasterProtein	P02468	Lamc1	Laminin subunit gamma-1 OS=Mus musculus GN=Lamc1 PE=1 SV=2	14.5613	5.21		1731.12	1	12	20	54	177.185	1607	22000000						7500000
IsMasterProtein	P32261	Serpinc1	Antithrombin-III OS=Mus musculus GN=Serpinc1 PE=1 SV=1	54.4086	6.46		9134	1	12	24	225	51.971	465	160000000	7000000	4400000	23000000	7200000	49000000	42000000
IsMasterProtein	Q01279	Egfr	Epidermal growth factor receptor OS=Mus musculus GN=Egfr PE=1 SV=1	10.7438	6.86		747.527	1	11	11	28	134.766	1210	3800000
IsMasterProtein	Q08761	Pros1	Vitamin K-dependent protein S OS=Mus musculus GN=Pros1 PE=2 SV=1	25.4815	5.82		2458.27	1	11	13	76	74.886	675	40000000	2800000	1200000	2900000	2200000	5400000	18000000
IsMasterProtein	P29699	Ahsg	Alpha-2-HS-glycoprotein OS=Mus musculus GN=Ahsg PE=1 SV=1	51.3043	6.51		5683.98	1	11	12	127	37.302	345	280000000	10000000	16000000	200000000	14000000	22000000	54000000
IsMasterProtein	P16301	Lcat	Phosphatidylcholine-sterol acyltransferase OS=Mus musculus GN=Lcat PE=1 SV=2	36.0731	6.43		2211.63	1	10	13	58	49.715	438	24000000	8100000	9500000	45000000		26000000	37000000
IsMasterProtein	Q3SXB8	Colec11	Collectin-11 OS=Mus musculus GN=Colec11 PE=2 SV=2	28.3088	5.12		2167.51	1	10	10	63	28.97	272	300000000	28000000	5900000	9500000	9200000	35000000	73000000
IsMasterProtein	Q61646	Hp	Haptoglobin OS=Mus musculus GN=Hp PE=1 SV=1	46.3977	6.29		3020.5	1	10	13	92	38.727	347	360000000	1900000				54000000	19000000
IsMasterProtein	Q60675	Lama2	Laminin subunit alpha-2 OS=Mus musculus GN=Lama2 PE=1 SV=2	4.00898	6.09		1089.45	1	10	10	26	343.593	3118	1600000		660000			1300000	7200000
IsMasterProtein	O88947	F10	Coagulation factor X OS=Mus musculus GN=F10 PE=1 SV=1	31.185	5.66		1584.08	1	9	11	45	53.983	481		680000		6500000		6100000	4300000
IsMasterProtein	Q8C165	Pm20d1	N-fatty-acyl-amino acid synthase/hydrolase PM20D1 OS=Mus musculus GN=Pm20d1 PE=1 SV=1	28.6282	6.43		870.86	1	9	9	28	55.628	503	46000000		2800000	12000000		10000000	9100000
IsMasterProtein	Q9R1P0	Psma4	Proteasome subunit alpha type-4 OS=Mus musculus GN=Psma4 PE=1 SV=1	49.4253	7.72		1531.52	1	9	9	45	29.452	261	14000000					3400000	7900000
IsMasterProtein	Q8CF98	Colec10	Collectin-10 OS=Mus musculus GN=Colec10 PE=2 SV=1	38.9892	7.33		1253.78	1	9	9	35	30.504	277	34000000	13000000	2900000	4900000		16000000	20000000
IsMasterProtein	P41317	Mbl2	Mannose-binding protein C OS=Mus musculus GN=Mbl2 PE=1 SV=2	45.4918	5.06		4276.06	1	9	10	82	25.941	244	350000000	61000000	15000000	58000000	8700000	300000000	230000000
IsMasterProtein	Q9QUM0	Itga2b	Integrin alpha-IIb OS=Mus musculus GN=Itga2b PE=1 SV=2	15.2953	5.76		1189.01	1	9	9	24	112.607	1033	86000000	13000000	1900000			17000000	5700000
IsMasterProtein	P09055	Itgb1	Integrin beta-1 OS=Mus musculus GN=Itgb1 PE=1 SV=1	17.5439	5.94		397.716	1	9	9	15	88.173	798	26000000	7300000		2400000		6900000	7200000
IsMasterProtein	Q07456	Ambp	Protein AMBP OS=Mus musculus GN=Ambp PE=1 SV=2	25.788	6.32		2770.61	1	9	9	75	39.004	349	290000000	16000000	4500000	24000000	6900000	43000000	81000000
IsMasterProtein	P01898	H2-Q10	H-2 class I histocompatibility antigen, Q10 alpha chain OS=Mus musculus GN=H2-Q10 PE=1 SV=3	43.0769	5.25		2118.62	1	8	11	65	37.227	325	95000000			4600000	2600000	3100000	11000000
IsMasterProtein	O54890	Itgb3	Integrin beta-3 OS=Mus musculus GN=Itgb3 PE=1 SV=2	12.0712	5.24		789.91	1	8	8	21	86.681	787	30000000	4900000	3800000		2100000	16000000	4500000
IsMasterProtein	Q8CG16	C1ra	Complement C1r-A subcomponent OS=Mus musculus GN=C1ra PE=1 SV=1	25.0354	5.66		1861.06	1	8	12	63	80.022	707	20000000		270000	970000	1700000	13000000
IsMasterProtein	Q9CQF9	Pcyox1	Prenylcysteine oxidase OS=Mus musculus GN=Pcyox1 PE=1 SV=1	29.3069	6.92		1919.73	1	8	9	47	56.459	505	99000000	4300000	1100000	17000000		11000000	13000000
IsMasterProtein	P48759	Ptx3	Pentraxin-related protein PTX3 OS=Mus musculus GN=Ptx3 PE=1 SV=2	26.7717	5.38		895.849	1	8	8	25	41.785	381	94000000	3700000				9700000	1300000
IsMasterProtein	Q8R4V5	Oit3	Oncoprotein-induced transcript 3 protein OS=Mus musculus GN=Oit3 PE=2 SV=2	16.3004	5.39		462.037	1	8	8	15	60.277	546	51000000			7200000		680000	1500000
IsMasterProtein	P29533	Vcam1	Vascular cell adhesion protein 1 OS=Mus musculus GN=Vcam1 PE=1 SV=1	15.1556	5.3		775.182	1	8	8	22	81.265	739	17000000
IsMasterProtein	P60710	Actb	Actin, cytoplasmic 1 OS=Mus musculus GN=Actb PE=1 SV=1	59.2	5.48		2689.54	1	8	15	76	41.71	375	59000000	9500000	11000000	27000000	30000000	190000000	58000000
IsMasterProtein	Q9QXD1	Acox2	Peroxisomal acyl-coenzyme A oxidase 2 OS=Mus musculus GN=Acox2 PE=1 SV=2	17.1806	7.46		840.3	1	8	8	25	76.814	681						730000
IsMasterProtein	Q60994	Adipoq	Adiponectin OS=Mus musculus GN=Adipoq PE=1 SV=2	38.4615	5.57		3459.41	1	8	8	97	26.792	247	1500000000	180000000	83000000	17000000	17000000	350000000	900000000
IsMasterProtein	P55065	Pltp	Phospholipid transfer protein OS=Mus musculus GN=Pltp PE=1 SV=1	21.0953	6.62		1486.69	1	8	8	47	54.419	493	19000000		4100000	17000000	2700000	4300000	4600000
IsMasterProtein	Q80YC5	F12	Coagulation factor XII OS=Mus musculus GN=F12 PE=1 SV=2	17.4204	6.84		930.648	1	8	8	29	65.658	597				2500000			6800000
IsMasterProtein	Q03734	Serpina3m	Serine protease inhibitor A3M OS=Mus musculus GN=Serpina3m PE=1 SV=2	45.4545	6.1		3942.68	1	8	16	108	47.034	418				13000000
IsMasterProtein	Q61207	Psap	Prosaposin OS=Mus musculus GN=Psap PE=1 SV=2	15.9785	5.19		701.015	1	8	8	22	61.381	557				2400000			5800000
IsMasterProtein	O55234	Psmb5	Proteasome subunit beta type-5 OS=Mus musculus GN=Psmb5 PE=1 SV=3	42.803	7.02		728.013	1	8	8	22	28.514	264							8300000
IsMasterProtein	Q9QXC1	Fetub	Fetuin-B OS=Mus musculus GN=Fetub PE=1 SV=1	38.4021	6.61		1301.03	1	8	8	38	42.685	388	8600000		2000000	27000000		1700000	3500000
IsMasterProtein	B2RPV6	Mmrn1	Multimerin-1 OS=Mus musculus GN=Mmrn1 PE=1 SV=2	9.58678	7.71		583.005	1	8	8	16	136.02	1210	31000000					7000000	6000000
IsMasterProtein	P70194	Clec4f	C-type lectin domain family 4 member F OS=Mus musculus GN=Clec4f PE=1 SV=1	15.6934	7.15		541.273	1	7	7	15	61.231	548				2600000	2700000		3300000
IsMasterProtein	P46412	Gpx3	Glutathione peroxidase 3 OS=Mus musculus GN=Gpx3 PE=1 SV=2	32.7434	8.22		1104.78	1	7	7	35	25.409	226		15000000	2000000	9500000		25000000	92000000
IsMasterProtein	P22599	Serpina1b	Alpha-1-antitrypsin 1-2 OS=Mus musculus GN=Serpina1b PE=1 SV=2	51.816	5.54		6681.61	1	7	18	164	45.946	413	94000000		12000000	110000000	4300000	20000000	32000000
IsMasterProtein	Q8CG14	C1sa	Complement C1s-A subcomponent OS=Mus musculus GN=C1sa PE=2 SV=2	22.8198	5.08		1198.01	1	7	10	32	76.808	688						9300000	10000000
IsMasterProtein	P02088	Hbb-b1	Hemoglobin subunit beta-1 OS=Mus musculus GN=Hbb-b1 PE=1 SV=2	70.7483	7.65		7146.75	1	7	9	169	15.83	147	2100000000	63000000	43000000	220000000	210000000	84000000	790000000
IsMasterProtein	Q04857	Col6a1	Collagen alpha-1(VI) chain OS=Mus musculus GN=Col6a1 PE=1 SV=1	10.5366	5.36		467.734	1	7	7	13	108.422	1025	19000000		510000		960000		14000000
IsMasterProtein	P99026	Psmb4	Proteasome subunit beta type-4 OS=Mus musculus GN=Psmb4 PE=1 SV=1	45.4545	5.64		684.667	1	7	7	18	29.097	264							3400000
IsMasterProtein	P35951	Ldlr	Low-density lipoprotein receptor OS=Mus musculus GN=Ldlr PE=1 SV=2	11.6009	5.02		529.887	1	7	7	14	94.885	862	16000000		540000			6500000	4800000
IsMasterProtein	Q91WP6	Serpina3n	Serine protease inhibitor A3N OS=Mus musculus GN=Serpina3n PE=1 SV=1	32.0574	5.82		2796.2	1	7	11	69	46.688	418							2400000
IsMasterProtein	P63101	Ywhaz	14-3-3 protein zeta/delta OS=Mus musculus GN=Ywhaz PE=1 SV=1	46.1224	4.79		1520.54	1	7	10	41	27.754	245	52000000	7500000	3600000	2000000	2600000	20000000	10000000
IsMasterProtein	P11835	Itgb2	Integrin beta-2 OS=Mus musculus GN=Itgb2 PE=1 SV=2	13.3593	7.12		220.644	1	7	7	7	84.97	771	11000000
IsMasterProtein	Q80ZA4	Pkhd1l1	Fibrocystin-L OS=Mus musculus GN=Pkhd1l1 PE=1 SV=1	2.30643	6.42		259.81	1	6	6	8	464.439	4249	4700000
IsMasterProtein	P07758	Serpina1a	Alpha-1-antitrypsin 1-1 OS=Mus musculus GN=Serpina1a PE=1 SV=4	50.1211	5.72		6054.82	1	6	16	140	45.974	413	61000000		1000000	42000000	3900000	8400000
IsMasterProtein	P68510	Ywhah	14-3-3 protein eta OS=Mus musculus GN=Ywhah PE=1 SV=2	34.1463	4.89		573.609	1	6	9	23	28.194	246	12000000	2300000				12000000	4200000
IsMasterProtein	P18572	Bsg	Basigin OS=Mus musculus GN=Bsg PE=1 SV=2	16.9666	5.85		215.36	1	6	6	7	42.418	389	42000000					2900000	7800000
IsMasterProtein	P04919	Slc4a1	Band 3 anion transport protein OS=Mus musculus GN=Slc4a1 PE=1 SV=1	11.0872	5.45		391.55	1	6	6	14	103.07	929	96000000	3600000	3700000		7100000	4100000
IsMasterProtein	P07309	Ttr	Transthyretin OS=Mus musculus GN=Ttr PE=1 SV=1	66.6667	6.16		3395.93	1	6	7	79	15.766	147	170000000	20000000	24000000	230000000	95000000	52000000	140000000
IsMasterProtein	P26645	Marcks	Myristoylated alanine-rich C-kinase substrate OS=Mus musculus GN=Marcks PE=1 SV=2	38.835	4.34		340.22	1	6	6	12	29.644	309				870000	840000		710000
IsMasterProtein	P18760	Cfl1	Cofilin-1 OS=Mus musculus GN=Cfl1 PE=1 SV=3	48.1928	8.09	Acetyl [N-Term]	762.833	1	6	6	18	18.548	166	84000000	8900000	5100000			35000000	7900000
IsMasterProtein	P31532	Saa4	Serum amyloid A-4 protein OS=Mus musculus GN=Saa4 PE=1 SV=2	46.1538	9.26		1100.67	1	6	6	33	15.078	130	350000000		4400000	21000000		8800000	14000000
IsMasterProtein	Q3UZZ4	Olfm4	Olfactomedin-4 OS=Mus musculus GN=Olfm4 PE=2 SV=1	14.8515	6.38		519.159	1	6	6	13	57.263	505		2400000	3200000			19000000	11000000
IsMasterProtein	P98086	C1qa	Complement C1q subcomponent subunit A OS=Mus musculus GN=C1qa PE=1 SV=2	26.1224	9.11		1396.87	1	5	5	34	25.958	245	60000000		2800000			9900000	7700000
IsMasterProtein	Q9Z2U1	Psma5	Proteasome subunit alpha type-5 OS=Mus musculus GN=Psma5 PE=1 SV=1	32.7801	4.79		2006.91	1	5	5	44	26.394	241	11000000	3800000		4400000	1600000	5600000	20000000
IsMasterProtein	Q80W65	Pcsk9	Proprotein convertase subtilisin/kexin type 9 OS=Mus musculus GN=Pcsk9 PE=1 SV=2	8.64553	6.96		128.8	1	5	5	5	74.776	694						1900000
IsMasterProtein	Q07797	Lgals3bp	Galectin-3-binding protein OS=Mus musculus GN=Lgals3bp PE=1 SV=1	15.4246	5.14		864.871	1	5	5	16	64.45	577				3600000		5800000	6100000
IsMasterProtein	O70435	Psma3	Proteasome subunit alpha type-3 OS=Mus musculus GN=Psma3 PE=1 SV=3	19.6078	5.44		395.884	1	5	5	14	28.387	255		1900000					1000000
IsMasterProtein	P50404	Sftpd	Pulmonary surfactant-associated protein D OS=Mus musculus GN=Sftpd PE=1 SV=1	17.3797	7.65		435.59	1	5	5	13	37.665	374	25000000	4300000	1800000			9200000	10000000
IsMasterProtein	Q02788	Col6a2	Collagen alpha-2(VI) chain OS=Mus musculus GN=Col6a2 PE=1 SV=3	5.89942	6.42		173.893	1	5	5	6	110.266	1034	7500000	870000					9900000
IsMasterProtein	P17742	Ppia	Peptidyl-prolyl cis-trans isomerase A OS=Mus musculus GN=Ppia PE=1 SV=2	36.5854	7.9	Acetyl [N-Term]	424.672	1	5	5	13	17.96	164	67000000	9400000	580000			7600000	11000000
IsMasterProtein	Q9JHH6	Cpb2	Carboxypeptidase B2 OS=Mus musculus GN=Cpb2 PE=1 SV=1	20.6161	7.97		794.313	1	5	7	23	48.84	422				5400000
IsMasterProtein	Q91WP0	Masp2	Mannan-binding lectin serine protease 2 OS=Mus musculus GN=Masp2 PE=1 SV=1	11.0949	6.07		528.39	1	5	7	17	75.468	685						5500000	4900000
IsMasterProtein	P14106	C1qb	Complement C1q subcomponent subunit B OS=Mus musculus GN=C1qb PE=1 SV=2	22.1344	8.15		1232.26	1	5	5	32	26.701	253	92000000	3300000	5400000	11000000	8900000	39000000	21000000
IsMasterProtein	Q03311	Bche	Cholinesterase OS=Mus musculus GN=Bche PE=1 SV=2	13.1012	7.25		751.964	1	5	6	18	68.418	603				1500000		4600000
IsMasterProtein	Q8VDD5	Myh9	Myosin-9 OS=Mus musculus GN=Myh9 PE=1 SV=4	15.2041	5.66		1006.01	1	5	22	26	226.232	1960	15000000						2000000
IsMasterProtein	Q9Z1R3	Apom	Apolipoprotein M OS=Mus musculus GN=Apom PE=1 SV=1	27.8947	6.52		687.762	1	5	6	22	21.259	190	590000000		34000000	140000000	27000000	110000000	120000000
IsMasterProtein	Q08857	Cd36	Platelet glycoprotein 4 OS=Mus musculus GN=Cd36 PE=1 SV=2	10.8051	8.35		139.802	1	4	4	5	52.664	472	75000000						6000000
IsMasterProtein	Q60963	Pla2g7	Platelet-activating factor acetylhydrolase OS=Mus musculus GN=Pla2g7 PE=2 SV=2	10	7.12		150.784	1	4	4	6	49.227	440	13000000
IsMasterProtein	P82198	Tgfbi	Transforming growth factor-beta-induced protein ig-h3 OS=Mus musculus GN=Tgfbi PE=1 SV=1	6.14934	7.06		196.619	1	4	4	7	74.55	683							1200000
IsMasterProtein	P70274	Selenop	Selenoprotein P OS=Mus musculus GN=Sepp1 PE=1 SV=3	18.1579	7.09		526.702	1	4	5	17	42.689	380	56000000
IsMasterProtein	Q61739	Itga6	Integrin alpha-6 OS=Mus musculus GN=Itga6 PE=1 SV=3	4.49129	7.03		432.66	1	4	4	8	122.082	1091	12000000	1700000	500000			5400000
IsMasterProtein	P51910	Apod	Apolipoprotein D OS=Mus musculus GN=Apod PE=1 SV=1	23.2804	4.91		498.084	1	4	4	18	21.516	189	27000000		26000000	92000000
IsMasterProtein	P62962	Pfn1	Profilin-1 OS=Mus musculus GN=Pfn1 PE=1 SV=2	35.7143	8.28		273.981	1	4	4	7	14.948	140		8300000	6700000			19000000
IsMasterProtein	O55222	Ilk	Integrin-linked protein kinase OS=Mus musculus GN=Ilk PE=1 SV=2	9.29204	8.07		116.816	1	4	4	4	51.34	452	4800000					4000000
IsMasterProtein	P01942	Hba	Hemoglobin subunit alpha OS=Mus musculus GN=Hba PE=1 SV=2	56.338	8.22		3014.49	1	4	5	88	15.076	142	1300000000	17000000	25000000	180000000	120000000	71000000	310000000
IsMasterProtein	Q9DC11	Plxdc2	Plexin domain-containing protein 2 OS=Mus musculus GN=Plxdc2 PE=1 SV=1	9.43396	6.6		711.138	1	4	4	22	59.578	530	32000000	1900000				2500000	4700000
IsMasterProtein	Q61268	Apoc4	Apolipoprotein C-IV OS=Mus musculus GN=Apoc4 PE=1 SV=1	36.2903	9.52		888.07	1	4	4	29	14.279	124	520000000		14000000	95000000	55000000	180000000	120000000
IsMasterProtein	P31428	Dpep1	Dipeptidase 1 OS=Mus musculus GN=Dpep1 PE=1 SV=2	12.439	6.37		183.795	1	4	4	7	45.693	410	3900000
IsMasterProtein	G5E8Q8	Adgrf5	Adhesion G protein-coupled receptor F5 OS=Mus musculus GN=Adgrf5 PE=1 SV=1	4.89614	7.02		172.97	1	4	4	5	149.291	1348	5900000
IsMasterProtein	Q62469	Itga2	Integrin alpha-2 OS=Mus musculus GN=Itga2 PE=1 SV=2	3.90492	5.21		156.16	1	4	4	4	128.874	1178	8300000					2600000
IsMasterProtein	P40124	Cap1	Adenylyl cyclase-associated protein 1 OS=Mus musculus GN=Cap1 PE=1 SV=4	10.9705	7.52		196.669	1	4	4	6	51.532	474		1200000				5500000
IsMasterProtein	P33622	Apoc3	Apolipoprotein C-III OS=Mus musculus GN=Apoc3 PE=1 SV=2	50.5051	4.75		7451.4	1	4	4	165	10.975	99	1400000000	73000000	110000000	370000000	110000000	710000000	750000000
IsMasterProtein	Q91ZJ5	Ugp2	UTP--glucose-1-phosphate uridylyltransferase OS=Mus musculus GN=Ugp2 PE=1 SV=3	54.5276	7.61		2404.12	1	4	23	69	56.944	508				7200000		5000000
IsMasterProtein	P03953	Cfd	Complement factor D OS=Mus musculus GN=Cfd PE=1 SV=1	24.3243	6.67		1458.77	1	4	4	35	28.039	259	70000000	3600000	5200000	41000000	4400000	6600000	8000000
IsMasterProtein	Q00897	Serpina1d	Alpha-1-antitrypsin 1-4 OS=Mus musculus GN=Serpina1d PE=1 SV=1	46.7312	5.44		5157.02	1	4	15	135	45.969	413	24000000			25000000			26000000
IsMasterProtein	Q9ES46	Parvb	Beta-parvin OS=Mus musculus GN=Parvb PE=1 SV=1	9.58904	6.33		149.91	1	3	3	5	41.643	365	9200000					4400000
IsMasterProtein	P17182	Eno1	Alpha-enolase OS=Mus musculus GN=Eno1 PE=1 SV=3	10.1382	6.8		128.3	1	3	3	3	47.111	434	3800000					710000
IsMasterProtein	P34928	Apoc1	Apolipoprotein C-I OS=Mus musculus GN=Apoc1 PE=1 SV=1	30.6818	9.09		1028.59	1	3	4	38	9.69	88	700000000					1400000000
IsMasterProtein	P39039	Mbl1	Mannose-binding protein A OS=Mus musculus GN=Mbl1 PE=1 SV=1	16.7364	7.61		395.187	1	3	4	13	25.38	239	56000000
IsMasterProtein	Q61554	Fbn1	Fibrillin-1 OS=Mus musculus GN=Fbn1 PE=1 SV=2	1.32266	4.92		88.72	1	3	3	4	312.083	2873							1100000
IsMasterProtein	P21956	Mfge8	Lactadherin OS=Mus musculus GN=Mfge8 PE=1 SV=3	7.34341	6.52		508.119	1	3	3	14	51.208	463	19000000	1600000	1700000	1700000		3200000	4500000
IsMasterProtein	Q9JL99	Clec1b	C-type lectin domain family 1 member B OS=Mus musculus GN=Clec1b PE=1 SV=1	14.4105	8.72		185.543	1	3	3	5	26.222	229	13000000	3600000				7000000
IsMasterProtein	P00920	Ca2	Carbonic anhydrase 2 OS=Mus musculus GN=Ca2 PE=1 SV=4	15.3846	7.01		532.498	1	3	3	17	29.015	260	16000000	3300000	4400000	7100000		5900000
IsMasterProtein	P62874	Gnb1	Guanine nucleotide-binding protein G(I)/G(S)/G(T) subunit beta-1 OS=Mus musculus GN=Gnb1 PE=1 SV=3	15	6	Acetyl [N-Term]	96.47	1	3	4	4	37.353	340	17000000
IsMasterProtein	P09813	Apoa2	Apolipoprotein A-II OS=Mus musculus GN=Apoa2 PE=1 SV=2	41.1765	7.18		449.198	1	3	3	15	11.302	102			24000000	100000000		530000000
IsMasterProtein	Q91ZX7	Lrp1	Prolow-density lipoprotein receptor-related protein 1 OS=Mus musculus GN=Lrp1 PE=1 SV=1	9.59296	5.36		3341.23	1	3	34	102	504.411	4545	46000000
IsMasterProtein	Q60590	Orm1	Alpha-1-acid glycoprotein 1 OS=Mus musculus GN=Orm1 PE=1 SV=1	16.9082	5.85		472.214	1	3	3	13	23.88	207				13000000	1100000
IsMasterProtein	P11152	Lpl	Lipoprotein lipase OS=Mus musculus GN=Lpl PE=1 SV=3	10.3376	7.87		668.864	1	3	3	13	53.076	474						1100000	7600000
IsMasterProtein	Q9R1P4	Psma1	Proteasome subunit alpha type-1 OS=Mus musculus GN=Psma1 PE=1 SV=1	53.2319	6.46		1651.47	1	3	12	47	29.528	263	3900000	740000		1400000		3600000	890000
IsMasterProtein	P09103	P4hb	Protein disulfide-isomerase OS=Mus musculus GN=P4hb PE=1 SV=2	4.71513	4.88		159.328	1	2	2	5	57.023	509	3600000	1000000					3300000
IsMasterProtein	Q60847	Col12a1	Collagen alpha-1(XII) chain OS=Mus musculus GN=Col12a1 PE=2 SV=3	0.705128	5.64		63.68	1	2	2	2	340.004	3120	6800000
IsMasterProtein	Q05020	Apoc2	Apolipoprotein C-II OS=Mus musculus GN=Apoc2 PE=2 SV=1	30.9278	4.84		1270.1	1	2	2	19	10.734	97	140000000		3700000	62000000	11000000	200000000
IsMasterProtein	P02301	H3f3c	Histone H3.3C OS=Mus musculus GN=H3f3c PE=3 SV=3	5.88235	11.14		166.656	1	2	2	7	15.305	136	56000000	6200000			5200000		16000000
IsMasterProtein	P08228	Sod1	Superoxide dismutase [Cu-Zn] OS=Mus musculus GN=Sod1 PE=1 SV=2	16.2338	6.51		84.45	1	2	2	2	15.933	154	16000000					4200000
IsMasterProtein	P17751	Tpi1	Triosephosphate isomerase OS=Mus musculus GN=Tpi1 PE=1 SV=4	9.0301	5.74		69.06	1	2	2	2	32.171	299		3000000
IsMasterProtein	Q91Y97	Aldob	Fructose-bisphosphate aldolase B OS=Mus musculus GN=Aldob PE=1 SV=3	31.3187	8.27		1143.82	1	2	9	29	39.482	364				1700000
IsMasterProtein	Q02105	C1qc	Complement C1q subcomponent subunit C OS=Mus musculus GN=C1qc PE=1 SV=2	11.3821	8.54		263.772	1	2	2	9	25.975	246				16000000	4700000	52000000
IsMasterProtein	Q3THE2	Myl12b	Myosin regulatory light chain 12B OS=Mus musculus GN=Myl12b PE=1 SV=2	16.2791	4.84		109.03	1	2	2	2	19.767	172	17000000						1800000
IsMasterProtein	O54819	Tfpi	Tissue factor pathway inhibitor OS=Mus musculus GN=Tfpi PE=2 SV=1	10.1307	8.4		244.59	1	2	2	10	34.964	306	40000000
IsMasterProtein	Q00724	Rbp4	Retinol-binding protein 4 OS=Mus musculus GN=Rbp4 PE=1 SV=2	9.95025	5.99		55.32	1	2	2	2	23.191	201				6600000
IsMasterProtein	P31725	S100a9	Protein S100-A9 OS=Mus musculus GN=S100a9 PE=1 SV=3	23.0088	7.17		90.42	1	2	2	2	13.04	113	14000000
IsMasterProtein	Q8BY89	Slc44a2	Choline transporter-like protein 2 OS=Mus musculus GN=Slc44a2 PE=1 SV=2	2.9745	8.79		63.1	1	2	2	6	80.057	706	15000000
IsMasterProtein	P15379	Cd44	CD44 antigen OS=Mus musculus GN=Cd44 PE=1 SV=3	2.69923	4.96		115.033	1	2	2	3	85.565	778	42000000
IsMasterProtein	O09043	Napsa	Napsin-A OS=Mus musculus GN=Napsa PE=1 SV=1	5.72792	7.5		119.65	1	2	2	3	45.516	419	130000000
IsMasterProtein	A2AQ07	Tubb1	Tubulin beta-1 chain OS=Mus musculus GN=Tubb1 PE=1 SV=1	6.65188	5.07		116.06	1	2	2	2	50.409	451						3000000
IsMasterProtein	Q02013	Aqp1	Aquaporin-1 OS=Mus musculus GN=Aqp1 PE=1 SV=3	10.7807	7.43		415.515	1	2	2	8	28.775	269	14000000		2300000		890000	7800000	13000000
IsMasterProtein	P01887	B2m	Beta-2-microglobulin OS=Mus musculus GN=B2m PE=1 SV=2	15.9664	8.44		140.322	1	2	2	7	13.77	119	56000000
IsMasterProtein	Q60692	Psmb6	Proteasome subunit beta type-6 OS=Mus musculus GN=Psmb6 PE=1 SV=3	38.2353	5.11		850.202	1	2	6	24	25.362	238	20000000	1700000					9000000
IsMasterProtein	P16858	Gapdh	Glyceraldehyde-3-phosphate dehydrogenase OS=Mus musculus GN=Gapdh PE=1 SV=2	25.2252	8.25		358.15	1	2	5	10	35.787	333					920000
IsMasterProtein	Q9R0M4	Podxl	Podocalyxin OS=Mus musculus GN=Podxl PE=1 SV=2	3.37972	4.97		53.1776	1	2	2	2	53.356	503	11000000
IsMasterProtein	P40240	Cd9	CD9 antigen OS=Mus musculus GN=Cd9 PE=1 SV=2	11.5044	7.23		207.36	1	2	2	5	25.241	226	250000000					60000000
IsMasterProtein	Q61171	Prdx2	Peroxiredoxin-2 OS=Mus musculus GN=Prdx2 PE=1 SV=3	9.09091	5.41		49.6171	1	2	2	2	21.765	198	9200000
IsMasterProtein	P53986	Slc16a1	Monocarboxylate transporter 1 OS=Mus musculus GN=Slc16a1 PE=1 SV=1	6.69371	7.47		205.758	1	2	2	4	53.232	493	4500000				1100000		4400000
IsMasterProtein	P19137	Lama1	Laminin subunit alpha-1 OS=Mus musculus GN=Lama1 PE=1 SV=1	1.16732	6.7		93.34	1	2	2	3	337.954	3084							1600000
IsMasterProtein	P06151	Ldha	L-lactate dehydrogenase A chain OS=Mus musculus GN=Ldha PE=1 SV=3	6.62651	7.74		294.02	1	2	2	9	36.475	332		1000000			1000000		4100000
IsMasterProtein	Q91X79	Cela1	Chymotrypsin-like elastase family member 1 OS=Mus musculus GN=Cela1 PE=1 SV=1	4.51128	8.24		47.15	1	1	1	1	28.882	266
IsMasterProtein	P51437	Camp	Cathelicidin antimicrobial peptide OS=Mus musculus GN=Camp PE=1 SV=2	9.30233	8.68		261.132	1	1	1	4	19.441	172				1800000
IsMasterProtein	Q14C59	Tmprss11b	Transmembrane protease serine 11B-like protein OS=Mus musculus GN=Tmprss11b PE=2 SV=2	1.68269	8.19		117.251	1	1	1	6	46.684	416	6100000000		310000000		120000000
IsMasterProtein	P97479	Myo7a	Unconventional myosin-VIIa OS=Mus musculus GN=Myo7a PE=1 SV=2	0.27088	8.54		84.3245	1	1	1	4	254.777	2215						7000000	6100000
IsMasterProtein	O88792	F11r	Junctional adhesion molecule A OS=Mus musculus GN=F11r PE=1 SV=2	3	6.77		54.61	1	1	1	2	32.403	300		1000000				3400000
IsMasterProtein	Q9Z218	Dpp6	Dipeptidyl aminopeptidase-like protein 6 OS=Mus musculus GN=Dpp6 PE=1 SV=1	0.746269	6.68		169.416	1	1	1	10	91.203	804						2700000
IsMasterProtein	Q80SZ7	Gng5	Guanine nucleotide-binding protein G(I)/G(S)/G(O) subunit gamma-5 OS=Mus musculus GN=Gng5 PE=1 SV=2	13.2353	9.85		75.49	1	1	1	2	7.314	68				1400000		2100000
IsMasterProtein	Q8C4A5	Asxl3	Putative Polycomb group protein ASXL3 OS=Mus musculus GN=Asxl3 PE=2 SV=3	0.309872	6.1		48.3932	1	1	1	2	243.52	2259	290000000	5700000
IsMasterProtein	Q6PFY8	Trim45	Tripartite motif-containing protein 45 OS=Mus musculus GN=Trim45 PE=2 SV=2	1.03448	7.42		125.533	1	1	1	6	64.216	580						24000000
IsMasterProtein	Q923M0	Ppp1r16a	Protein phosphatase 1 regulatory subunit 16A OS=Mus musculus GN=Ppp1r16a PE=1 SV=1	1.14504	5.81		269.064	1	1	1	13	57.494	524			5600000	35000000		24000000	7300000
IsMasterProtein	Q9JHK5	Plek	Pleckstrin OS=Mus musculus GN=Plek PE=1 SV=1	4	8.34		129.14	1	1	1	3	39.876	350	20000000					800000
IsMasterProtein	P29391	Ftl1	Ferritin light chain 1 OS=Mus musculus GN=Ftl1 PE=1 SV=2	8.74317	6		48.55	1	1	1	2	20.789	183							1800000
IsMasterProtein	Q62190	Mst1r	Macrophage-stimulating protein receptor OS=Mus musculus GN=Mst1r PE=1 SV=3	0.507983	7.12		125.799	1	1	1	8	150.424	1378		1200000					14000000
IsMasterProtein	P01897	H2-L	H-2 class I histocompatibility antigen, L-D alpha chain OS=Mus musculus GN=H2-L PE=1 SV=2	11.8785	6.25		639.348	1	1	4	24	40.685	362	20000000
IsMasterProtein	P56400	Gp1bb	Platelet glycoprotein Ib beta chain OS=Mus musculus GN=Gp1bb PE=1 SV=1	4.85437	10.43		57.19	1	1	1	2	21.749	206	73000000	8100000
IsMasterProtein	P62806	Hist1h4a	Histone H4 OS=Mus musculus GN=Hist1h4a PE=1 SV=2	9.70874	11.36		78.12	1	1	1	2	11.36	103			930000				6200000
IsMasterProtein	Q6R0H7	Gnas	Guanine nucleotide-binding protein G(s) subunit alpha isoforms XLas OS=Mus musculus GN=Gnas PE=1 SV=1	0.970874	4.81		62.66	1	1	1	2	121.429	1133			1400000	2000000
IsMasterProtein	P01902	H2-K1	H-2 class I histocompatibility antigen, K-D alpha chain OS=Mus musculus GN=H2-K1 PE=1 SV=1	5.43478	6.62		304.173	1	1	2	11	41.464	368						3500000
IsMasterProtein	Q91V80	Apof	Apolipoprotein F OS=Mus musculus GN=Apof PE=2 SV=2	2.85714	5.82		171.24	1	1	1	5	34.337	315				66000000	900000
IsMasterProtein	Q8VHL0	Slc14a1	Urea transporter 1 OS=Mus musculus GN=Slc14a1 PE=1 SV=2	2.60417	7.9		109.04	1	1	1	3	42.098	384	7700000					3400000	2300000
IsMasterProtein	Q64253	Ly6e	Lymphocyte antigen 6E OS=Mus musculus GN=Ly6e PE=1 SV=2	10.7692	7.05		59	1	1	1	2	13.791	130						2600000

## Sheet: Table 7
Table 7. Mass spectrometry data of P.vivax proteins identified in ExEFs in Experimental infection 1. Total proteins identified: 15.																PROTEIN TOP3 AREAS
																Control M4		Control M3		Control M2		Control M1		Day 86 M6		Day 85 M5		Day 84 M4		Day 83 M3		Day 82 M2		Day 81 M1
																ExEF	MvEF	ExEF	MvEF	ExEF	MvEF	ExEF	MvEF	ExEF	MvEF	ExEF	MvEF	ExEF	MvEF	ExEF	MvEF	ExEF	MvEF	ExEF	MvEF
Description	Accession	Gene Name	Accession	Protein identification in PDB after Blast analysis	PDB entri (P. Vivax Sal)	Coverage	calc. pI	Modifications	# Protein Groups	# Unique Peptides	# Peptides	# PSMs	Master	MW [kDa]	# AAs	170123_S_JSHP_20	170123_S_JSHP_19	170123_S_JSHP_18	170123_S_JSHP_17	170123_S_JSHP_16	170123_S_JSHP_15	170123_S_JSHP_14	170123_S_JSHP_13	170123_S_JSHP_12	170123_S_JSHP_11	170123_S_JSHP_10	170123_S_JSHP_09	170123_S_JSHP_08	170123_S_JSHP_07	170123_S_JSHP_06	170123_S_JSHP_05	170123_S_JSHP_04	170123_S_JSHP_03	170123_S_JSHP_02	170123_S_JSHP_01
DNA helicase, putative OS=Plasmodium vivax (strain Salvador I) GN=PVX_099345 PE=4 SV=1	A5K6Q0	PVX_099345	A5K6Q0	ATP-dependent DNA helicase Q1, putative	PVX_099345	0.813008	8.79		1	1	1	8	IsMasterProtein	83.84	738									7600000	79000000	5400000	24000000		12000000		25000000		82000000		24000000
Uncharacterized protein OS=Plasmodium vivax India VII GN=PVIIG_02419 PE=4 SV=1	A0A0J9SJ43	PVIIG_02419	A0A0J9SJ43	methyltransferase, putative	PVX_000890	1.86916	9.39		1	1	1	3	IsMasterProtein	36.58	321										430000000			780000000			1500000000
Uncharacterized protein OS=Plasmodium vivax North Korean GN=PVNG_04736 PE=4 SV=1	A0A0J9U104	PVNG_04736	A0A0J9U104	variable surface protein Vir12, putative	PVX_106220	1.27737	5.07		1	1	1	2	IsMasterProtein	61.672	548														7800000		10000000
Uncharacterized protein OS=Plasmodium vivax (strain Salvador I) GN=PVX_111420 PE=4 SV=1	A5KE32	PVX_111420	A5KE32	hypothetical protein	PVX_111420	7.89474	9.31		1	1	1	1	IsMasterProtein	8.862	76												140000000
Uncharacterized protein OS=Plasmodium vivax India VII GN=PVIIG_03865 PE=4 SV=1	A0A0J9SJ40	PVIIG_03865	A0A0J9SJ40	hypothetical protein, conserved	PVX_089245	1.62037	6.11		1	1	1	2	IsMasterProtein	49.892	432												4200000		1900000
Reticulocyte-binding protein 1 (RBP1), like OS=Plasmodium vivax India VII GN=PVIIG_02719 PE=4 SV=1	A0A0J9SH34	PVIIG_02719	A0A0J9SH34	reticulocyte binding protein 1b	PVX_098582	0.243987	5.69		1	1	1	2	IsMasterProtein	333.155	2869																10000000
Uncharacterized protein OS=Plasmodium vivax (strain Salvador I) GN=PVX_087720 PE=4 SV=1	A5KA42	PVX_087720	A5KA42	hypothetical protein, conserved	PVX_087720	2.47934	7.97		1	1	1	1	IsMasterProtein	29.229	242																				10000000
Uncharacterized protein OS=Plasmodium vivax Mauritania I GN=PVMG_04688 PE=4 SV=1	A0A0J9TD53	PVMG_04688	A0A0J9TD53	hypothetical protein, conserved	PVX_092720	0.636132	9.26		1	1	1	1	IsMasterProtein	180.413	1572												7800000
Uncharacterized protein OS=Plasmodium vivax India VII GN=PVIIG_01551 PE=4 SV=1	A0A0J9S679	PVIIG_01551	A0A0J9S679	THO complex subunit 2, putative	PVX_101385	0.367197	8.87		1	1	1	1	IsMasterProtein	277.497	2451																		39000000
Mitochondrial carrier protein OS=Plasmodium vivax Mauritania I GN=PVMG_03695 PE=3 SV=1	A0A0J9TA28	PVMG_03695	A0A0J9TA28	mitochondrial carrier protein, putative	PVX_115395	1.21457	9.96		1	1	1	1	IsMasterProtein	56.441	494									2800000
Uncharacterized protein OS=Plasmodium vivax India VII GN=PVIIG_04306 PE=4 SV=1	A0A0J9SCY7	PVIIG_04306	A0A0J9SCY7	hypothetical protein, conserved	PVX_090990	1.1925	7.46		1	1	1	1	IsMasterProtein	68.555	587																		15000000
Uncharacterized protein OS=Plasmodium vivax North Korean GN=PVNG_03050 PE=4 SV=1	A0A0J9U1I1	PVNG_03050	A0A0J9U1I1	hypothetical protein, conserved_conserved Plasmodium protein, unknown function (Updated product: methyltransferase, putative)	PVX_090185/PVP01_0531400	2.41935	8.43		1	1	1	2	IsMasterProtein	29.142	248													16000000	21000000
50S ribosomal protein L24 OS=Plasmodium vivax North Korean GN=PVNG_03981 PE=3 SV=1	A0A0J9TNT0	PVNG_03981	A0A0J9TNT0	50S ribosomal protein L24, putative	PVX_123825	3.27869	9.92		1	1	1	2	IsMasterProtein	27.731	244										2600000000						250000000
Uncharacterized protein OS=Plasmodium vivax India VII GN=PVIIG_04183 PE=4 SV=1	A0A0J9V216	PVIIG_04183	A0A0J9V216	merozoite surface protein 3 (MSP3.1)	PVX_097670	0.623701	5.07		1	1	1	5	IsMasterProtein	104.435	962										18000000	12000000	19000000								20000000
Uncharacterized protein OS=Plasmodium vivax Brazil I GN=PVBG_02091 PE=4 SV=1	A0A0J9SQK8	PVBG_02091	A0A0J9SQK8	hypothetical protein, conserved	PVX_082938	0.705128	8.59		1	1	1	1	IsMasterProtein	180.026	1560																				14000000

## Sheet: Table 8
Table 8. Mass spectrometry data of P.vivax proteins identified in ExEFs in Experimental infection 2. Total proteins identified: 27.													PROTEIN TOP 3 AREAS
													D21		D162		D161		D102		D101		D82		D81
													Plasma Sample U		Plasma Sample 2		Plasma Sample 1		Plasma Sample 2		Plasma Sample 1		Plasma Sample 2		Plasma Sample 1
													ExEF	MvEF	ExEF	MvEF	ExEF	MvEF	ExEF	MvEF	ExEF	MvEF	ExEF	MvEF	ExEF	MvEF
Description	Accession	Protein identification in PDB after Blast analysis	PDB entri (P. Vivax Sal)	Coverage	calc. pI	Score Mascot	# Protein Groups	# Unique Peptides	# Peptides	# PSMs	MW [kDa]	# AAs	160812_12	160812_11	160812_10	160812_09	160812_08	160812_07	160812_04	160812_03	160705_20	160705_19	160812_06	160812_05	160812_02	160812_01
Glucose-regulated protein OS=Plasmodium vivax Mauritania I GN=PVMG_03151 PE=3 SV=1	A0A0J9TFN8	heat shock protein 70, putative	PVX_099315	4.29448	5.4	687.855	1	1	2	17	72.338	652	72000000		5900000	23000000	1400000	16000000	5400000	24000000	2500000	16000000	15000000	48000000	17000000	40000000
Merozoite surface protein 3 gamma (MSP3g) OS=Plasmodium vivax Brazil I GN=PVBG_05501 PE=4 SV=1	A0A0J9SVF4	merozoite surface protein 3 (MSP3.1)	PVX_097670	2.31823	5.11	241.22	1	2	3	11	102.613	949										2100000
Uncharacterized protein OS=Plasmodium vivax (strain Salvador I) GN=PVX_110940 PE=4 SV=1	A5KDU3	hypothetical protein, conserved	PVX_110940	8.96921	3.81	110.61	1	3	3	4	84.386	747									9400000
Histone H2A OS=Plasmodium vivax Mauritania I GN=PVMG_00937 PE=3 SV=1	A0A0J9TEH1	histone H2A, putative	PVX_095190	5.6962	10.62	98.43	1	1	1	4	16.443	158	27000000		5600000					9700000			3500000
Uncharacterized protein OS=Plasmodium vivax Brazil I GN=PVBG_00309 PE=4 SV=1	A0A0J9SNU2	hypothetical protein, conserved	PVX_124005	0.295983	9.52	64.3819	1	1	1	3	266.728	2365								12000000				16000000
ATP-dependent acyl-CoA synthetase OS=Plasmodium vivax Brazil I GN=PVBG_04571 PE=4 SV=1	A0A0J9T1B9	ATP-dependent acyl-CoA synthetase, putative	PVX_002785	0.819672	8.72	35.26	1	1	1	3	83.449	732		480000000										100000000		57000000
Uncharacterized protein OS=Plasmodium vivax North Korean GN=PVNG_06574 PE=3 SV=1	A0A0J9TXR1	M18 aspartyl aminopeptidase, putative	PVX_087090	3.97112	6.57	113.69	1	1	1	3	60.781	554				1500000				8700000		7800000
50S ribosomal protein L24 OS=Plasmodium vivax North Korean GN=PVNG_03981 PE=3 SV=1	A0A0J9TNT0	50S ribosomal protein L24, putative	PVX_123825	3.27869	9.92	69.7857	1	1	1	3	27.731	244			140000000						82000000		160000000
Merozoite surface protein 3 (MSP3) OS=Plasmodium vivax North Korean GN=PVNG_01491 PE=4 SV=1	A0A0J9U2T8	merozoite surface protein 3 (MSP3.5)	PVX_097690	2.32558	4.86	71.12	1	1	2	2	120.295	1118										1100000
Uncharacterized protein OS=Plasmodium vivax (strain Salvador I) GN=PVX_123990 PE=4 SV=1	A5K072	potassium channel, putative	PVX_123990	0.296004	9.57	42.8534	1	1	1	2	230.846	2027	37000000											7900000
Uncharacterized protein OS=Plasmodium vivax India VII GN=PVIIG_04306 PE=4 SV=1	A0A0J9SCY7	hypothetical protein, conserved	PVX_090990	1.1925	7.46	47.0992	1	1	1	2	68.555	587		73000000										38000000
Diacylglycerol kinase OS=Plasmodium vivax Brazil I GN=PVBG_01427 PE=3 SV=1	A0A0J9VER0	diacylglycerol kinase, putative	PVX_116900	1.63265	9.26	53.1159	1	1	1	2	55.135	490										340000000	180000000
Uncharacterized protein OS=Plasmodium vivax North Korean GN=PVNG_06429 PE=4 SV=1	A0A0J9TLW5	PIR protein_unspecified product	PVP01_1272600_PVX_241290	3.60656	8.46	36.74	1	1	1	1	35.21	305												33000000
Uncharacterized protein OS=Plasmodium vivax India VII GN=PVIIG_05037 PE=4 SV=1	A0A0J9SG98	26S proteasome regulatory subunit p55, putative	PVX_001760	1.49893	6.2	25.37	1	1	1	1	54.423	467								2700000000
Uncharacterized protein OS=Plasmodium vivax Brazil I GN=PVBG_02897 PE=4 SV=1	A0A0J9SW37	hypothetical protein, conserved	PVX_095185	1.2931	10.14	34.24	1	1	1	1	53.321	464												5500000
Uncharacterized protein OS=Plasmodium vivax North Korean GN=PVNG_00639 PE=4 SV=1	A0A0J9TSI7	hypothetical protein, conserved	PVX_115100	0.636042	8.7	36.21	1	1	1	1	160.358	1415											1700000
Clathrin coat assembly protein AP50, putative OS=Plasmodium vivax (strain Salvador I) GN=PVX_118455 PE=3 SV=1	A5K403	clathrin coat assembly protein AP50, putative	PVX_118455	0.78637	7.74	30	1	1	1	1	86.967	763	6300000
Uncharacterized protein OS=Plasmodium vivax India VII GN=PVIIG_03127 PE=4 SV=1	A0A0J9SCT6	hypothetical protein, conserved	PVX_119280	0.515021	8.37	34.63	1	1	1	1	135.515	1165			1500000
Carbamoyl phosphate synthetase II OS=Plasmodium vivax Brazil I GN=PVBG_04306 PE=4 SV=1	A0A0J9SP67	carbamoyl phosphate synthetase, putative	PVX_122240	0.318907	7.55	27.38	1	1	1	1	247.554	2195			2000000
Uncharacterized protein OS=Plasmodium vivax (strain Salvador I) GN=PVX_117060 PE=4 SV=1	A5K376	hypothetical protein, conserved	PVX_117060	0.228385	5.14	31.67	1	1	1	1	335.551	3065				83000000
Uncharacterized protein OS=Plasmodium vivax (strain Salvador I) GN=PVX_087720 PE=4 SV=1	A5KA42	hypothetical protein, conserved	PVX_087720	2.47934	7.97	44.51	1	1	1	1	29.229	242				6300000
Uncharacterized protein OS=Plasmodium vivax Mauritania I GN=PVMG_04688 PE=4 SV=1	A0A0J9TD53	Hypothetical protein, conserved	PVX_092720	0.636132	9.26	17.32	1	1	1	1	180.413	1572												37000000
Uncharacterized protein OS=Plasmodium vivax Brazil I GN=PVBG_02902 PE=4 SV=1	A0A0J9SW43	oocyst capsule protein, putative	PVX_095215	0.291886	6.39	38.16	1	1	1	1	382.085	3426													290000000
Uncharacterized protein OS=Plasmodium vivax India VII GN=PVIIG_05812 PE=4 SV=1	A0A0J9SBG1	hypothetical protein, conserved	PVX_080600	0.453515	9.76	41.14	1	1	1	1	152.009	1323											4600000
Merozoite surface protein 3 alpha (MSP3a) OS=Plasmodium vivax India VII GN=PVIIG_04175 PE=4 SV=1	A0A0J9SAF3	merozoite surface protein 3 (MSP3.10)	PVX_097720	1.50812	5.02	42.7	1	1	1	1	91.73	862										620000
Uncharacterized protein OS=Plasmodium vivax India VII GN=PVIIG_05934 PE=4 SV=1	A0A0J9SF54	PIR protein_variable surface protein Vir9-related	PVP01_0200600_PVX_096935	4.70588	8.46	34.72	1	1	1	1	20.032	170												6700000
Uncharacterized protein OS=Plasmodium vivax Mauritania I GN=PVMG_04884 PE=4 SV=1	A0A0J9T8Z3	PIR protein_ VIR protein	PVP01_0008330_PVX_101503	2.57353	7.55	34.4	1	1	1	1	32.474	272								4200000

## Sheet: Table 9
Table 9. Mass spectrometry data of P.vivax proteins identified in ExEFs in Experimental infection 1 excluded by being identified in uninfected mice. Total proteins identified 8.														Protein TOP3 AREA
														Control M4		Control M3		Control M2		Control M1		Day 86 M6		Day 85 M5		Day 84 M4		Day 83 M3		Day 82 M2		Day 81 M1
														ExEF	MvEF	ExEF	MvEF	ExEF	MvEF	ExEF	MvEF	ExEF	MvEF	ExEF	MvEF	ExEF	MvEF	ExEF	MvEF	ExEF	MvEF	ExEF	MvEF
Description	Accession	Protein identification in PDB after Blast analysis	PDB entri (P. Vivax Sal)	Coverage	calc. pI	Modifications	# Protein Groups	# Unique Peptides	# Peptides	# PSMs	Master	MW [kDa]	# AAs	170123_S_JSHP_20	170123_S_JSHP_19	170123_S_JSHP_18	170123_S_JSHP_17	170123_S_JSHP_16	170123_S_JSHP_15	170123_S_JSHP_14	170123_S_JSHP_13	170123_S_JSHP_12	170123_S_JSHP_11	170123_S_JSHP_10	170123_S_JSHP_09	170123_S_JSHP_08	170123_S_JSHP_07	170123_S_JSHP_06	170123_S_JSHP_05	170123_S_JSHP_04	170123_S_JSHP_03	170123_S_JSHP_02	170123_S_JSHP_01
Uncharacterized protein OS=Plasmodium vivax Brazil I GN=PVBG_01040 PE=4 SV=1	A0A0J9SMJ0	RNA-binding protein, putative	PVX_086140	0.715564	9.64		1	1	1	1	IsMasterProtein	130.524	1118						3600000
Ubiquitin carboxyl-terminal hydrolase family 2 OS=Plasmodium vivax North Korean GN=PVNG_04174 PE=3 SV=1	A0A0J9U225	ubiquitin carboxyl-terminal hydrolase family 2, putative	PVX_081630	0.265428	8.05		1	1	1	4	IsMasterProtein	341.645	3014						33000000				100000000				11000000
Uncharacterized protein OS=Plasmodium vivax Mauritania I GN=PVMG_00589 PE=4 SV=1	A0A0J9T9N5	hypothetical protein, conserved	PVX_118035	0.837321	7.99		1	1	1	10	IsMasterProtein	93.481	836		29000000	17000000	52000000		29000000		23000000				45000000	1600000			16000000		35000000		18000000
Uncharacterized protein OS=Plasmodium vivax North Korean GN=PVNG_02387 PE=4 SV=1	A0A0J9TLQ4	peptide chain release factor 1, putative	PVX_085115	1.99336	8.59		1	1	1	1	IsMasterProtein	35.011	301								17000000
Uncharacterized protein OS=Plasmodium vivax (strain Salvador I) GN=PVX_092485 PE=4 SV=1	A5K534	hypothetical protein, conserved	PVX_092485	1.31579	8.13		1	1	1	1	IsMasterProtein	51.46	456			620000000
Uncharacterized protein OS=Plasmodium vivax Brazil I GN=PVBG_00183 PE=4 SV=1	A0A0J9VDM8	GPI ethanolamine phosphate transferase 3, putative	PVX_123395	0.660066	7.84		1	1	1	9	IsMasterProtein	141.671	1212		42000000		51000000	7200000	18000000		220000000		140000000		24000000		10000000		10000000
Uncharacterized protein OS=Plasmodium vivax North Korean GN=PVNG_04362 PE=4 SV=1	A0A0J9WC80	Plasmodium exported protein, unknown function	PVP01_0007280	2.34375	9.48		1	1	1	1	IsMasterProtein	29.903	256								88000000
High mobility group protein, putative OS=Plasmodium vivax (strain Salvador I) GN=PVX_084190 PE=4 SV=1	A5K0D1	high mobility group protein B1, putative	PVX_084190	6.54206	9.94		1	1	1	2	IsMasterProtein	12.603	107	70000000																		14000000
