# Supplementary material for: Characterization of Plasmodium vivax Proteins in Plasma-Derived Exosomes From Malaria-Infected Liver-Chimeric Humanized Mice
Source: Front Microbiol. 2018 Jun 25;9:1271. doi: 10.3389/fmicb.2018.01271 (PMC6026661; doi:10.3389/fmicb.2018.01271)
Supplement: Data Sheet S4 — Gene ontology enrichment analysis of H. sapiens proteins identified in the ExEFs of FRG huHep P. vivax infected mice. [file Data_Sheet_4.XLSX]

## Sheet: Table 1
Table 1: Gene ontology enrichment analysis of H. sapiens proteins identified in the ExRFs of FRG huHep P. vivax infected mice for the category "Biological Process" . The Top 10 Biological process are shown in green.
Category	Term		Count	%	PValue	Log10 (P value)	Genes	List Total	Pop Hits	Pop Total	Fold Enrichment	Bonferroni	Benjamini	FDR
GOTERM_BP_DIRECT	GO:0010951	negative regulation of endopeptidase activity	32	0.102739	1.54313e-31	-30.8116	PZP, C5, VTN, AHSG, LPA, SERPINA7, ITIH1, SERPINA6, AGT, SERPINA4, SERPINC1, ITIH4, SERPINA3, SERPINB12, ITIH2, HRG, ITIH3, KNG1, C4A, C4B, FETUB, SERPING1, A2ML1, AMBP, SERPINF1, SERPINF2, CSTB, SERPINB4, SERPIND1, CSTA, SERPINB3, PROS1	223	121	16792	19.9142	2.26532e-28	2.26532e-28	2.55729e-28
GOTERM_BP_DIRECT	GO:0002576	platelet degranulation	23	0.0738434	9.22491e-21	-20.035	KNG1, ACTN4, CLU, SELENOP, SERPING1, SOD1, ECM1, AHSG, A1BG, VWF, F5, SERPINF2, SERPINA4, APOH, SERPINA3, ITIH4, TUBA4A, HRG, ITIH3, PROS1, ORM2, FN1, CALM1	223	103	16792	16.8147	1.35422e-17	6.77108e-18	1.52875e-17
GOTERM_BP_DIRECT	GO:0030449	regulation of complement activation	12	0.038527	7.3685e-14	-13.1326	C8A, C4A, C4B, CFB, C6, C5, CFH, C4BPB, VTN, CFI, C4BPA, PROS1	223	30	16792	30.1202	1.08219e-10	3.6073e-11	1.22169e-10
GOTERM_BP_DIRECT	GO:0006956	complement activation	16	0.0513693	4.65468e-13	-12.3321	MBL2, MASP1, C4A, MASP2, CFB, C4B, C6, C5, CLU, C1R, C1S, CFHR1, C8A, CFH, IGLC2, IGKC	223	87	16792	13.8484	6.83378e-10	1.70845e-10	7.7145e-10
GOTERM_BP_DIRECT	GO:0006958	complement activation, classical pathway	16	0.0513693	3.31115e-12	-11.48	MBL2, C4A, MASP2, C4B, C6, C5, CLU, C4BPB, C1R, SERPING1, C4BPA, C1S, C8A, CFI, IGLC2, IGKC	223	99	16792	12.1698	4.86074e-09	9.72147e-10	5.48721e-09
GOTERM_BP_DIRECT	GO:0007597	blood coagulation, intrinsic pathway	9	0.0288952	3.21292e-11	-10.4931	F11, KNG1, F12, VWF, F10, KLKB1, F2, APOH, SERPING1	223	18	16792	37.6502	4.71656e-08	7.86094e-09	5.32446e-08
GOTERM_BP_DIRECT	GO:0042157	lipoprotein metabolic process	10	0.0321058	1.22605e-09	-8.91149	APOB, APOL1, LPA, APOE, LCAT, APOC3, APOA5, APOC1, APOC2, APOM	223	38	16792	19.8159	1.79984e-06	2.5712e-07	2.03181e-06
GOTERM_BP_DIRECT	GO:0042730	fibrinolysis	8	0.0256847	6.38029e-09	-8.19516	F12, SERPINF2, KLKB1, F2, SERPING1, HRG, PROS1, ANXA2	223	21	16792	28.6859	9.36623e-06	1.17078e-06	1.05734e-05
GOTERM_BP_DIRECT	GO:0006508	proteolysis	26	0.0834751	1.21159e-08	-7.91664	MBL2, DCD, MASP1, MASP2, C1R, CTSA, C1S, LPA, KLKB1, PRSS3, PIP, CFI, IGKC, F11, ACY1, C4A, CFB, C4B, PM20D1, F5, CASP14, F2, CTSD, CTSC, CTSB, IGLC2	223	500	16792	3.91562	1.7786e-05	1.97624e-06	2.00786e-05
GOTERM_BP_DIRECT	GO:0045087	innate immune response	24	0.077054	1.39197e-08	-7.85637	MBL2, HMGB1, F12, S100A8, C4A, S100A7, C4B, C6, CLU, S100A9, ANXA1, C4BPB, C1R, SERPING1, C4BPA, C1S, B2M, APOL1, PGLYRP2, VNN1, CFI, IGKC, IGLC2, RPS27A	223	430	16792	4.20282	2.04338e-05	2.0434e-06	2.30677e-05
GOTERM_BP_DIRECT	GO:0006953	acute-phase response	9	0.0288952	3.55735e-08	-7.44887	MBL2, SERPINF2, F2, ITIH4, SERPINA3, SAA4, ORM2, FN1, AHSG	223	39	16792	17.377	5.22205e-05	4.74743e-06	5.89524e-05
GOTERM_BP_DIRECT	GO:0043691	reverse cholesterol transport	7	0.0224741	8.11393e-08	-7.09077	APOE, LCAT, APOC3, APOA5, CLU, APOC2, APOM	223	18	16792	29.2835	0.000119105	9.92599e-06	0.000134464
GOTERM_BP_DIRECT	GO:0006898	receptor-mediated endocytosis	15	0.0481587	1.83573e-07	-6.73619	MASP1, PRG4, VTN, HBA1, CLTC, HPR, AMBP, APOB, APOL1, APOE, HPX, CFI, IGLC2, IGKC, HBB	223	186	16792	6.07262	0.000269449	2.07294e-05	0.000304218
GOTERM_BP_DIRECT	GO:0000302	response to reactive oxygen species	8	0.0256847	6.89398e-07	-6.16153	APOD, S100A7, APOE, TXN, CAT, SOD1, PRDX1, GSTP1	223	39	16792	15.4462	0.00101153	7.22858e-05	0.00114247
GOTERM_BP_DIRECT	GO:0006869	lipid transport	10	0.0321058	6.93479e-07	-6.15897	APOL1, LPA, APOD, GM2A, APOE, APOF, APOC4, APOC3, APOA5, APOC2	223	76	16792	9.90795	0.00101751	6.78662e-05	0.00114923
GOTERM_BP_DIRECT	GO:0033344	cholesterol efflux	7	0.0224741	7.16399e-07	-6.14485	APOB, APOE, APOC3, APOA5, APOC1, APOC2, APOM	223	25	16792	21.0841	0.00105112	6.57274e-05	0.00118721
GOTERM_BP_DIRECT	GO:0001895	retina homeostasis	8	0.0256847	8.26309e-07	-6.08286	ZG16B, AZGP1, PIP, HSPB1, IGKC, SOD1, PRDX1, B2M	223	40	16792	15.0601	0.00121229	7.13517e-05	0.00136935
GOTERM_BP_DIRECT	GO:0061621	canonical glycolysis	7	0.0224741	9.21082e-07	-6.0357	PKM, GPI, TPI1, PGAM1, PGK1, GAPDH, ENO1	223	26	16792	20.2732	0.00135124	7.51166e-05	0.00152641
GOTERM_BP_DIRECT	GO:0006094	gluconeogenesis	8	0.0256847	1.62389e-06	-5.78944	GPI, RBP4, TPI1, PGAM1, PGK1, GAPDH, MDH2, ENO1	223	44	16792	13.691	0.00238103	0.000125459	0.00269108
GOTERM_BP_DIRECT	GO:0051603	proteolysis involved in cellular protein catabolic process	8	0.0256847	2.98329e-06	-5.5253	PSMA2, PSMB6, PSMB1, PSMB3, CTSA, CTSC, CTSB, CTSV	223	48	16792	12.5501	0.0043699	0.00021895	0.0049438
GOTERM_BP_DIRECT	GO:0018149	peptide cross-linking	8	0.0256847	3.95739e-06	-5.40259	SPRR1B, TGM1, ANXA1, DSP, TGM3, CSTA, IVL, FN1	223	50	16792	12.0481	0.00579262	0.000276603	0.006558
GOTERM_BP_DIRECT	GO:0030216	keratinocyte differentiation	9	0.0288952	7.16561e-06	-5.14475	S100A7, FLG, SPRR1B, TGM1, ANXA1, DSP, TGM3, CSTA, IVL	223	76	16792	8.91716	0.010464	0.000478029	0.0118742
GOTERM_BP_DIRECT	GO:0006629	lipid metabolic process	12	0.038527	7.77461e-06	-5.10932	LPA, APOD, APOF, APOC4, ATP5B, LCAT, CLU, APOC1, APOC2, ATP5A1, GDPD3, FABP5	223	157	16792	5.75545	0.0113483	0.000496102	0.0128833
GOTERM_BP_DIRECT	GO:0030195	negative regulation of blood coagulation	5	0.0160529	1.35435e-05	-4.86827	KNG1, APOE, APOH, VTN, PROS1	223	12	16792	31.3752	0.0196856	0.000828073	0.0224419
GOTERM_BP_DIRECT	GO:0033700	phospholipid efflux	5	0.0160529	2.68238e-05	-4.57148	APOE, APOC3, APOA5, APOC1, APOC2	223	14	16792	26.893	0.0386126	0.00157387	0.0444431
GOTERM_BP_DIRECT	GO:0008203	cholesterol metabolic process	8	0.0256847	3.14016e-05	-4.50305	APOB, APOL1, APOE, APOF, LCAT, PON1, APOC1, CAT	223	68	16792	8.85888	0.0450518	0.00177144	0.052026
GOTERM_BP_DIRECT	GO:0007596	blood coagulation	12	0.038527	3.45088e-05	-4.46207	F11, F13B, VWF, ANXA8, F10, F5, F2, SERPINC1, C4BPB, SERPIND1, PROS1, HBB	223	184	16792	4.9109	0.049398	0.00187453	0.0571728
GOTERM_BP_DIRECT	GO:0034375	high-density lipoprotein particle remodeling	5	0.0160529	3.61994e-05	-4.4413	APOE, LCAT, APOC3, APOC1, APOM	223	15	16792	25.1001	0.0517543	0.00189612	0.0599728
GOTERM_BP_DIRECT	GO:0098869	cellular oxidant detoxification	8	0.0256847	3.79718e-05	-4.42054	APOE, TXN, S100A9, CAT, HBA1, HBB, APOM, GSTP1	223	70	16792	8.60577	0.0542184	0.00192035	0.0629083
GOTERM_BP_DIRECT	GO:0031424	keratinization	7	0.0224741	3.85195e-05	-4.41432	HRNR, CASP14, SPRR1B, TGM1, TGM3, SFN, IVL	223	48	16792	10.9813	0.0549786	0.00188315	0.0638155
GOTERM_BP_DIRECT	GO:0034382	chylomicron remnant clearance	4	0.0128423	4.42759e-05	-4.35383	APOE, APOC3, APOC1, APOC2	223	6	16792	50.2003	0.062931	0.00209453	0.0733488
GOTERM_BP_DIRECT	GO:0010466	negative regulation of peptidase activity	5	0.0160529	6.18182e-05	-4.20888	CSTB, SERPINB4, SERPINB3, CSTA, ECM1	223	17	16792	22.1472	0.0867557	0.00283198	0.102396
GOTERM_BP_DIRECT	GO:0006096	glycolytic process	6	0.0192635	7.85896e-05	-4.10463	GPI, TPI1, PGAM1, PGK1, GAPDH, ENO1	223	34	16792	13.2883	0.108967	0.00349008	0.130159
GOTERM_BP_DIRECT	GO:0006641	triglyceride metabolic process	6	0.0192635	9.0708e-05	-4.04235	APOE, APOC3, APOA5, APOH, APOC1, CAT	223	35	16792	12.9086	0.12468	0.00390897	0.150215
GOTERM_BP_DIRECT	GO:0045861	negative regulation of proteolysis	5	0.0160529	0.000149131	-3.82643	KNG1, F2, CSTB, SERPINB3, CSTA	223	21	16792	17.9287	0.19663	0.00623591	0.246853
GOTERM_BP_DIRECT	GO:0010873	positive regulation of cholesterol esterification	4	0.0128423	0.000180567	-3.74336	APOE, AGT, APOA5, APOC1	223	9	16792	33.4669	0.232868	0.00733675	0.298816
GOTERM_BP_DIRECT	GO:0042632	cholesterol homeostasis	7	0.0224741	0.000197411	-3.70463	APOB, APOE, LCAT, APOC3, APOA5, APOC2, APOM	223	64	16792	8.23599	0.251608	0.0078026	0.326648
GOTERM_BP_DIRECT	GO:0051918	negative regulation of fibrinolysis	4	0.0128423	0.000255439	-3.59271	SERPINF2, F2, APOH, HRG	223	10	16792	30.1202	0.312733	0.00982072	0.422473
GOTERM_BP_DIRECT	GO:0046470	phosphatidylcholine metabolic process	4	0.0128423	0.000255439	-3.59271	LCAT, APOA5, PON1, GPLD1	223	10	16792	30.1202	0.312733	0.00982072	0.422473
GOTERM_BP_DIRECT	GO:0046686	response to cadmium ion	5	0.0160529	0.000302403	-3.51941	ARG1, GPI, CYB5A, CAT, B2M	223	25	16792	15.0601	0.358532	0.0113199	0.499965
GOTERM_BP_DIRECT	GO:0019433	triglyceride catabolic process	5	0.0160529	0.000302403	-3.51941	APOB, APOE, APOC3, APOA5, FABP5	223	25	16792	15.0601	0.358532	0.0113199	0.499965
GOTERM_BP_DIRECT	GO:0070328	triglyceride homeostasis	5	0.0160529	0.000353704	-3.45136	APOE, APOC4, APOC3, APOA5, APOC2	223	26	16792	14.4809	0.405081	0.0128993	0.584548
GOTERM_BP_DIRECT	GO:0030212	hyaluronan metabolic process	4	0.0128423	0.000459228	-3.33797	ITIH1, ITIH4, ITIH2, ITIH3	223	12	16792	25.1001	0.490488	0.0163119	0.758319
GOTERM_BP_DIRECT	GO:0043163	cell envelope organization	3	0.00963175	0.00051746	-3.28612	HRNR, TGM1, TGM3	223	3	16792	75.3004	0.532253	0.0179285	0.85409
GOTERM_BP_DIRECT	GO:0042542	response to hydrogen peroxide	6	0.0192635	0.000552927	-3.25733	EEF2, CAT, HSPD1, HBA1, SOD1, HBB	223	51	16792	8.85888	0.555996	0.0187047	0.912378
GOTERM_BP_DIRECT	GO:0006957	complement activation, alternative pathway	4	0.0128423	0.000591189	-3.22827	C8A, CFB, C5, CFH	223	13	16792	23.1694	0.580261	0.0195367	0.975222
GOTERM_BP_DIRECT	GO:0042742	defense response to bacterium	9	0.0288952	0.000695114	-3.15794	MBL2, DCD, S100A8, S100A9, IGKC, IGLC2, S100A14, RAB1A, ANXA3	223	145	16792	4.67382	0.639687	0.0224287	1.14573
GOTERM_BP_DIRECT	GO:0030194	positive regulation of blood coagulation	4	0.0128423	0.000745106	-3.12778	F12, F2, S100A9, APOH	223	14	16792	21.5144	0.665201	0.0235068	1.22765
GOTERM_BP_DIRECT	GO:0001525	angiogenesis	11	0.0353164	0.000788299	-3.10331	COL18A1, GPI, TYMP, APOD, S100A7, ATP5B, HRG, MYH9, ECM1, ANXA2, FN1	223	223	16792	3.71437	0.685785	0.0243306	1.29838
GOTERM_BP_DIRECT	GO:0098609	cell-cell adhesion	12	0.038527	0.000990172	-3.00429	PKM, PSMB6, S100A11, EEF2, SFN, YWHAE, PRDX1, RAB1A, AHNAK, ANXA2, PLEC, ENO1	223	271	16792	3.33434	0.766434	0.0298434	1.62832
GOTERM_BP_DIRECT	GO:0051919	positive regulation of fibrinolysis	3	0.00963175	0.00102589	-2.9889	F11, F12, KLKB1	223	4	16792	56.4753	0.778377	0.0302826	1.68659
GOTERM_BP_DIRECT	GO:0045833	negative regulation of lipid metabolic process	3	0.00963175	0.00102589	-2.9889	APOC3, APOC1, APOC2	223	4	16792	56.4753	0.778377	0.0302826	1.68659
GOTERM_BP_DIRECT	GO:0010916	negative regulation of very-low-density lipoprotein particle clearance	3	0.00963175	0.00102589	-2.9889	APOC3, APOC1, APOC2	223	4	16792	56.4753	0.778377	0.0302826	1.68659
GOTERM_BP_DIRECT	GO:0001523	retinoid metabolic process	6	0.0192635	0.00125852	-2.90014	RBP4, APOB, APOE, APOC3, APOC2, APOM	223	61	16792	7.4066	0.842553	0.0362982	2.0653
GOTERM_BP_DIRECT	GO:0007568	aging	9	0.0288952	0.00160006	-2.79586	ARG1, APOD, SERPINF1, AGT, SERPING1, CTSC, EEF2, CAT, SOD1	223	165	16792	4.1073	0.904704	0.0450474	2.61885
GOTERM_BP_DIRECT	GO:0061436	establishment of skin barrier	4	0.0128423	0.00160643	-2.79414	HRNR, FLG, FLG2, SFN	223	18	16792	16.7334	0.905592	0.0443726	2.62914
GOTERM_BP_DIRECT	GO:0048260	positive regulation of receptor-mediated endocytosis	4	0.0128423	0.00188914	-2.72373	APOA5, VTN, ANXA2, B2M	223	19	16792	15.8527	0.937706	0.0510273	3.08507
GOTERM_BP_DIRECT	GO:0042744	hydrogen peroxide catabolic process	4	0.0128423	0.002201	-2.65738	CAT, HBA1, HBB, PRDX1	223	20	16792	15.0601	0.960625	0.0581417	3.58565
GOTERM_BP_DIRECT	GO:0030855	epithelial cell differentiation	6	0.0192635	0.00232642	-2.63331	ACADVL, CDHR2, CTSB, PGK1, ANXA4, VDAC1	223	70	16792	6.45432	0.96726	0.0602737	3.7863
GOTERM_BP_DIRECT	GO:0042493	response to drug	12	0.038527	0.00245585	-2.6098	COL18A1, ARG1, APOD, BCHE, SLC6A4, ANXA1, ATP1A1, CAT, HSPD1, SOD1, HADHA, B2M	223	304	16792	2.97239	0.972938	0.062424	3.99293
GOTERM_BP_DIRECT	GO:0034384	high-density lipoprotein particle clearance	3	0.00963175	0.00252023	-2.59856	APOE, APOC2, APOM	223	6	16792	37.6502	0.975384	0.0629222	4.09557
GOTERM_BP_DIRECT	GO:0019835	cytolysis	4	0.0128423	0.00254297	-2.59466	C8A, APOL1, C6, C5	223	21	16792	14.3429	0.976195	0.0624128	4.1318
GOTERM_BP_DIRECT	GO:0008360	regulation of cell shape	8	0.0256847	0.00261428	-2.58265	SHROOM3, HEXB, F2, ANXA1, MYH14, MSN, MYH9, FN1	223	140	16792	4.30288	0.978566	0.0630563	4.24532
GOTERM_BP_DIRECT	GO:0001867	complement activation, lectin pathway	3	0.00963175	0.00349763	-2.45623	MBL2, MASP1, MASP2	223	7	16792	32.2716	0.994163	0.0821538	5.64109
GOTERM_BP_DIRECT	GO:0034372	very-low-density lipoprotein particle remodeling	3	0.00963175	0.00349763	-2.45623	APOE, LCAT, APOC2	223	7	16792	32.2716	0.994163	0.0821538	5.64109
GOTERM_BP_DIRECT	GO:0048261	negative regulation of receptor-mediated endocytosis	3	0.00963175	0.00462299	-2.33508	APOC3, APOC1, APOC2	223	8	16792	28.2377	0.998889	0.10552	7.39156
GOTERM_BP_DIRECT	GO:0034380	high-density lipoprotein particle assembly	3	0.00963175	0.00462299	-2.33508	APOE, APOA5, APOM	223	8	16792	28.2377	0.998889	0.10552	7.39156
GOTERM_BP_DIRECT	GO:0034379	very-low-density lipoprotein particle assembly	3	0.00963175	0.00462299	-2.33508	APOB, APOC3, APOC1	223	8	16792	28.2377	0.998889	0.10552	7.39156
GOTERM_BP_DIRECT	GO:0050832	defense response to fungus	4	0.0128423	0.00527629	-2.27767	DCD, S100A8, S100A9, HRG	223	27	16792	11.1556	0.999576	0.117732	8.39372
GOTERM_BP_DIRECT	GO:0008544	epidermis development	6	0.0192635	0.00537781	-2.26939	S100A7, CASP14, SPRR1B, DSP, CALML5, FABP5	223	85	16792	5.31533	0.999635	0.118076	8.54853
GOTERM_BP_DIRECT	GO:0006888	ER to Golgi vesicle-mediated transport	8	0.0256847	0.00542581	-2.26554	F10, F5, VCP, F2, TMED10, CTSC, PROS1, RAB1A	223	160	16792	3.76502	0.99966	0.117321	8.62164
GOTERM_BP_DIRECT	GO:0006928	movement of cell or subcellular component	6	0.0192635	0.0056497	-2.24797	TXN, HSPB1, VNN1, MSN, TPM4, TUBB4B	223	86	16792	5.25352	0.999756	0.12011	8.96194
GOTERM_BP_DIRECT	GO:0042158	lipoprotein biosynthetic process	3	0.00963175	0.00589225	-2.22972	APOB, APOE, LCAT	223	9	16792	25.1001	0.999829	0.123173	9.32925
GOTERM_BP_DIRECT	GO:0031638	zymogen activation	3	0.00963175	0.00589225	-2.22972	F12, KLKB1, PRSS3	223	9	16792	25.1001	0.999829	0.123173	9.32925
GOTERM_BP_DIRECT	GO:0032930	positive regulation of superoxide anion generation	3	0.00963175	0.00589225	-2.22972	AGT, SOD1, GSTP1	223	9	16792	25.1001	0.999829	0.123173	9.32925
GOTERM_BP_DIRECT	GO:0031639	plasminogen activation	3	0.00963175	0.00589225	-2.22972	F11, KLKB1, APOH	223	9	16792	25.1001	0.999829	0.123173	9.32925
GOTERM_BP_DIRECT	GO:0032355	response to estradiol	6	0.0192635	0.00715598	-2.14533	GPI, SLC6A4, ANXA1, EEF2, CAT, GSTP1	223	91	16792	4.96486	0.999974	0.145599	11.2206
GOTERM_BP_DIRECT	GO:0051006	positive regulation of lipoprotein lipase activity	3	0.00963175	0.00730146	-2.13659	APOA5, APOH, APOC2	223	10	16792	22.5901	0.999979	0.146324	11.4359
GOTERM_BP_DIRECT	GO:0060071	Wnt signaling pathway, planar cell polarity pathway	6	0.0192635	0.00748779	-2.12565	PSMA2, PSMB6, PSMB1, PSMB3, CLTC, RPS27A	223	92	16792	4.9109	0.999984	0.147775	11.711
GOTERM_BP_DIRECT	GO:0006914	autophagy	7	0.0224741	0.00852325	-2.06939	HMGB1, S100A8, VCP, CHMP4C, S100A9, CTSD, RAB1A	223	133	16792	3.96318	0.999997	0.164321	13.2251
GOTERM_BP_DIRECT	GO:0017187	peptidyl-glutamic acid carboxylation	3	0.00963175	0.00884671	-2.05322	F10, F2, PROS1	223	11	16792	20.5365	0.999998	0.167839	13.6931
GOTERM_BP_DIRECT	GO:0034374	low-density lipoprotein particle remodeling	3	0.00963175	0.00884671	-2.05322	APOB, APOE, AGT	223	11	16792	20.5365	0.999998	0.167839	13.6931
GOTERM_BP_DIRECT	GO:0038095	Fc-epsilon receptor signaling pathway	8	0.0256847	0.00955401	-2.01981	PSMA2, PSMB6, PSMB1, PSMB3, IGKC, IGLC2, RPS27A, CALM1	223	178	16792	3.38429	0.999999	0.177768	14.7081
GOTERM_BP_DIRECT	GO:0002479	antigen processing and presentation of exogenous peptide antigen via MHC class I, TAP-dependent	5	0.0160529	0.00963767	-2.01603	PSMA2, PSMB6, PSMB1, PSMB3, B2M	223	63	16792	5.97623	0.999999	0.176959	14.8274
GOTERM_BP_DIRECT	GO:0019068	virion assembly	3	0.00963175	0.0105242	-1.97781	APOE, RPS27A, RAB1A	223	12	16792	18.8251	1	0.189322	16.0821
GOTERM_BP_DIRECT	GO:0045717	negative regulation of fatty acid biosynthetic process	3	0.00963175	0.0105242	-1.97781	ACADVL, APOC3, APOC1	223	12	16792	18.8251	1	0.189322	16.0821
GOTERM_BP_DIRECT	GO:0051384	response to glucocorticoid	5	0.0160529	0.0107335	-1.96926	HMGB1, BCHE, HSPD1, CTSV, ANXA3	223	65	16792	5.79234	1	0.190409	16.3758
GOTERM_BP_DIRECT	GO:0006911	phagocytosis, engulfment	4	0.0128423	0.0109283	-1.96145	GSN, IGKC, MYH9, IGLC2	223	35	16792	8.60577	1	0.191238	16.6482
GOTERM_BP_DIRECT	GO:0016337	single organismal cell-cell adhesion	6	0.0192635	0.0109693	-1.95982	JUP, PKP1, DSG1, DSP, VNN1, CSTA	223	101	16792	4.47329	1	0.189646	16.7055
GOTERM_BP_DIRECT	GO:0038061	NIK/NF-kappaB signaling	5	0.0160529	0.0113104	-1.94652	PSMA2, PSMB6, PSMB1, PSMB3, RPS27A	223	66	16792	5.70458	1	0.192716	17.1802
GOTERM_BP_DIRECT	GO:0043488	regulation of mRNA stability	6	0.0192635	0.0118709	-1.92552	PSMA2, PSMB6, PSMB1, PSMB3, HSPB1, RPS27A	223	103	16792	4.38643	1	0.19901	17.9549
GOTERM_BP_DIRECT	GO:0006954	inflammatory response	12	0.038527	0.01215	-1.91543	KNG1, HMGB1, S100A8, C4A, C4B, C5, ATRN, S100A9, ANXA1, SERPINA3, VNN1, ECM1	223	379	16792	2.38418	1	0.200938	18.3381
GOTERM_BP_DIRECT	GO:0045471	response to ethanol	6	0.0192635	0.0128216	-1.89206	RBP4, S100A8, EEF2, CAT, SOD1, GSTP1	223	105	16792	4.30288	1	0.208538	19.2533
GOTERM_BP_DIRECT	GO:0043537	negative regulation of blood vessel endothelial cell migration	3	0.00963175	0.0142611	-1.84585	HMGB1, APOE, HRG	223	14	16792	16.1358	1	0.226744	21.1826
GOTERM_BP_DIRECT	GO:0042311	vasodilation	3	0.00963175	0.0142611	-1.84585	KNG1, APOE, AGT	223	14	16792	16.1358	1	0.226744	21.1826
GOTERM_BP_DIRECT	GO:0090303	positive regulation of wound healing	3	0.00963175	0.0142611	-1.84585	HMGB1, ANXA1, VTN	223	14	16792	16.1358	1	0.226744	21.1826
GOTERM_BP_DIRECT	GO:0051436	negative regulation of ubiquitin-protein ligase activity involved in mitotic cell cycle	5	0.0160529	0.0144929	-1.83885	PSMA2, PSMB6, PSMB1, PSMB3, RPS27A	223	71	16792	5.30285	1	0.227565	21.4892
GOTERM_BP_DIRECT	GO:0070527	platelet aggregation	4	0.0128423	0.0168015	-1.77465	HSPB1, CSRP1, MYH9, HBB	223	41	16792	7.34639	1	0.256302	24.4821
GOTERM_BP_DIRECT	GO:0043086	negative regulation of catalytic activity	5	0.0160529	0.0174092	-1.75922	APOC2, SERPINB3, ANXA4, ANXA3, ANXA2	223	75	16792	5.02003	1	0.261634	25.2519
GOTERM_BP_DIRECT	GO:0022617	extracellular matrix disassembly	5	0.0160529	0.0181913	-1.74014	GSN, KLKB1, LAMC1, CTSV, FN1	223	76	16792	4.95398	1	0.269028	26.2318
GOTERM_BP_DIRECT	GO:0051437	positive regulation of ubiquitin-protein ligase activity involved in regulation of mitotic cell cycle transition	5	0.0160529	0.0181913	-1.74014	PSMA2, PSMB6, PSMB1, PSMB3, RPS27A	223	76	16792	4.95398	1	0.269028	26.2318
GOTERM_BP_DIRECT	GO:0090026	positive regulation of monocyte chemotaxis	3	0.00963175	0.018483	-1.73323	HMGB1, S100A7, S100A14	223	16	16792	14.1188	1	0.27006	26.5942
GOTERM_BP_DIRECT	GO:0031145	anaphase-promoting complex-dependent catabolic process	5	0.0160529	0.0206672	-1.68472	PSMA2, PSMB6, PSMB1, PSMB3, RPS27A	223	79	16792	4.76585	1	0.294169	29.2549
GOTERM_BP_DIRECT	GO:0006687	glycosphingolipid metabolic process	4	0.0128423	0.0215243	-1.66707	GM2A, HEXB, CTSA, PSAPL1	223	45	16792	6.69337	1	0.301561	30.274
GOTERM_BP_DIRECT	GO:0090263	positive regulation of canonical Wnt signaling pathway	6	0.0192635	0.0216251	-1.66504	PSMA2, JUP, PSMB6, PSMB1, PSMB3, RPS27A	223	120	16792	3.76502	1	0.299947	30.3929
GOTERM_BP_DIRECT	GO:0050900	leukocyte migration	6	0.0192635	0.023035	-1.63761	APOB, F2, MSN, MYH9, PROS1, FN1	223	122	16792	3.7033	1	0.313359	32.0366
GOTERM_BP_DIRECT	GO:1903027	regulation of opsonization	2	0.00642116	0.0262672	-1.58059	C4BPB, C4BPA	223	2	16792	75.3004	1	0.346057	35.6684
GOTERM_BP_DIRECT	GO:0097350	neutrophil clearance	2	0.00642116	0.0262672	-1.58059	HMGB1, ANXA1	223	2	16792	75.3004	1	0.346057	35.6684
GOTERM_BP_DIRECT	GO:0002542	Factor XII activation	2	0.00642116	0.0262672	-1.58059	F12, KLKB1	223	2	16792	75.3004	1	0.346057	35.6684
GOTERM_BP_DIRECT	GO:1900221	regulation of beta-amyloid clearance	2	0.00642116	0.0262672	-1.58059	APOE, CLU	223	2	16792	75.3004	1	0.346057	35.6684
GOTERM_BP_DIRECT	GO:1902998	positive regulation of neurofibrillary tangle assembly	2	0.00642116	0.0262672	-1.58059	APOE, CLU	223	2	16792	75.3004	1	0.346057	35.6684
GOTERM_BP_DIRECT	GO:1903923	positive regulation of protein processing in phagocytic vesicle	2	0.00642116	0.0262672	-1.58059	GSN, MYH9	223	2	16792	75.3004	1	0.346057	35.6684
GOTERM_BP_DIRECT	GO:0035606	peptidyl-cysteine S-trans-nitrosylation	2	0.00642116	0.0262672	-1.58059	S100A9, GAPDH	223	2	16792	75.3004	1	0.346057	35.6684
GOTERM_BP_DIRECT	GO:0010902	positive regulation of very-low-density lipoprotein particle remodeling	2	0.00642116	0.0262672	-1.58059	APOA5, APOC2	223	2	16792	75.3004	1	0.346057	35.6684
GOTERM_BP_DIRECT	GO:0070488	neutrophil aggregation	2	0.00642116	0.0262672	-1.58059	S100A8, S100A9	223	2	16792	75.3004	1	0.346057	35.6684
GOTERM_BP_DIRECT	GO:0071624	positive regulation of granulocyte chemotaxis	2	0.00642116	0.0262672	-1.58059	S100A7, S100A14	223	2	16792	75.3004	1	0.346057	35.6684
GOTERM_BP_DIRECT	GO:0006521	regulation of cellular amino acid metabolic process	4	0.0128423	0.02983	-1.52535	PSMA2, PSMB6, PSMB1, PSMB3	223	51	16792	5.90592	1	0.379997	39.4601
GOTERM_BP_DIRECT	GO:0051092	positive regulation of NF-kappaB transcription factor activity	6	0.0192635	0.0318482	-1.49691	S100A8, AGT, CLU, S100A9, CAT, RPS27A	223	133	16792	3.39701	1	0.396776	41.5137
GOTERM_BP_DIRECT	GO:0050821	protein stabilization	6	0.0192635	0.0345716	-1.46128	PHB, DSG1, CLU, HSPD1, GAPDH, CPN2	223	136	16792	3.32208	1	0.419389	44.1812
GOTERM_BP_DIRECT	GO:0001836	release of cytochrome c from mitochondria	3	0.00963175	0.0366884	-1.43547	GGCT, CLU, SFN	223	23	16792	9.8218	1	0.435366	46.1752
GOTERM_BP_DIRECT	GO:0002034	regulation of blood vessel size by renin-angiotensin	2	0.00642116	0.039142	-1.40736	SERPINF2, AGT	223	3	16792	50.2003	1	0.453533	48.4026
GOTERM_BP_DIRECT	GO:0032602	chemokine production	2	0.00642116	0.039142	-1.40736	S100A8, S100A9	223	3	16792	50.2003	1	0.453533	48.4026
GOTERM_BP_DIRECT	GO:0034445	negative regulation of plasma lipoprotein particle oxidation	2	0.00642116	0.039142	-1.40736	PON1, APOM	223	3	16792	50.2003	1	0.453533	48.4026
GOTERM_BP_DIRECT	GO:0034370	triglyceride-rich lipoprotein particle remodeling	2	0.00642116	0.039142	-1.40736	APOA5, APOC2	223	3	16792	50.2003	1	0.453533	48.4026
GOTERM_BP_DIRECT	GO:0034447	very-low-density lipoprotein particle clearance	2	0.00642116	0.039142	-1.40736	APOE, APOC1	223	3	16792	50.2003	1	0.453533	48.4026
GOTERM_BP_DIRECT	GO:0051788	response to misfolded protein	2	0.00642116	0.039142	-1.40736	F12, CLU	223	3	16792	50.2003	1	0.453533	48.4026
GOTERM_BP_DIRECT	GO:0006465	signal peptide processing	3	0.00963175	0.0427648	-1.36891	F10, F2, PROS1	223	25	16792	9.03605	1	0.480402	51.5336
GOTERM_BP_DIRECT	GO:0048208	COPII vesicle coating	4	0.0128423	0.0468838	-1.32898	F5, TMED10, CTSC, RAB1A	223	61	16792	4.93773	1	0.509354	54.8763
GOTERM_BP_DIRECT	GO:0016525	negative regulation of angiogenesis	4	0.0128423	0.0488041	-1.31154	SERPINF1, AGT, APOH, HRG	223	62	16792	4.85809	1	0.520263	56.3595
GOTERM_BP_DIRECT	GO:0048678	response to axon injury	3	0.00963175	0.0491865	-1.30815	ARG1, APOD, SOD1	223	27	16792	8.36672	1	0.519578	56.6494
GOTERM_BP_DIRECT	GO:0001649	osteoblast differentiation	5	0.0160529	0.0492039	-1.308	ATP5B, PHB, CAT, CLTC, TPM4	223	104	16792	3.62021	1	0.51624	56.6625
GOTERM_BP_DIRECT	GO:0002223	stimulatory C-type lectin receptor signaling pathway	5	0.0160529	0.0506448	-1.29546	PSMA2, PSMB6, PSMB1, PSMB3, RPS27A	223	105	16792	3.58574	1	0.523235	57.7382
GOTERM_BP_DIRECT	GO:0009611	response to wounding	4	0.0128423	0.0507624	-1.29446	VWF, F2, FABP5, FN1	223	63	16792	4.78098	1	0.520666	57.8248
GOTERM_BP_DIRECT	GO:0032375	negative regulation of cholesterol transport	2	0.00642116	0.0518474	-1.28527	APOC1, APOC2	223	4	16792	37.6502	1	0.524954	58.6166
GOTERM_BP_DIRECT	GO:0032119	sequestering of zinc ion	2	0.00642116	0.0518474	-1.28527	S100A8, S100A9	223	4	16792	37.6502	1	0.524954	58.6166
GOTERM_BP_DIRECT	GO:0006538	glutamate catabolic process	2	0.00642116	0.0518474	-1.28527	GLUL, GLUD1	223	4	16792	37.6502	1	0.524954	58.6166
GOTERM_BP_DIRECT	GO:0042159	lipoprotein catabolic process	2	0.00642116	0.0518474	-1.28527	APOB, APOE	223	4	16792	37.6502	1	0.524954	58.6166
GOTERM_BP_DIRECT	GO:0010897	negative regulation of triglyceride catabolic process	2	0.00642116	0.0518474	-1.28527	APOC3, GPLD1	223	4	16792	37.6502	1	0.524954	58.6166
GOTERM_BP_DIRECT	GO:2000483	negative regulation of interleukin-8 secretion	2	0.00642116	0.0518474	-1.28527	ANXA1, ANXA4	223	4	16792	37.6502	1	0.524954	58.6166
GOTERM_BP_DIRECT	GO:0045959	negative regulation of complement activation, classical pathway	2	0.00642116	0.0518474	-1.28527	C4BPB, C4BPA	223	4	16792	37.6502	1	0.524954	58.6166
GOTERM_BP_DIRECT	GO:1900138	negative regulation of phospholipase A2 activity	2	0.00642116	0.0518474	-1.28527	ANXA8, ANXA1	223	4	16792	37.6502	1	0.524954	58.6166
GOTERM_BP_DIRECT	GO:0002793	positive regulation of peptide secretion	2	0.00642116	0.0518474	-1.28527	S100A8, S100A9	223	4	16792	37.6502	1	0.524954	58.6166
GOTERM_BP_DIRECT	GO:0010033	response to organic substance	3	0.00963175	0.0525199	-1.27968	SERPINF2, CTSC, SOD1	223	28	16792	8.06791	1	0.526284	59.1004
GOTERM_BP_DIRECT	GO:0043388	positive regulation of DNA binding	3	0.00963175	0.0525199	-1.27968	HMGB1, TXN, CALM1	223	28	16792	8.06791	1	0.526284	59.1004
GOTERM_BP_DIRECT	GO:0043161	proteasome-mediated ubiquitin-dependent protein catabolic process	7	0.0224741	0.0529239	-1.27635	PSMA2, BFAR, PSMB6, PSMB1, VCP, PSMB3, RPS27A	223	203	16792	2.59657	1	0.525748	59.3885
GOTERM_BP_DIRECT	GO:0008217	regulation of blood pressure	4	0.0128423	0.0547919	-1.26128	AGT, ATP1A1, SOD1, HBB	223	65	16792	4.63387	1	0.535106	60.6957
GOTERM_BP_DIRECT	GO:0010942	positive regulation of cell death	3	0.00963175	0.0559314	-1.25234	PHB, HBA1, HBB	223	29	16792	7.7897	1	0.539371	61.4736
GOTERM_BP_DIRECT	GO:0001937	negative regulation of endothelial cell proliferation	3	0.00963175	0.0559314	-1.25234	APOE, APOH, ATP5A1	223	29	16792	7.7897	1	0.539371	61.4736
GOTERM_BP_DIRECT	GO:0006754	ATP biosynthetic process	3	0.00963175	0.0559314	-1.25234	PKM, ATP5B, ATP5A1	223	29	16792	7.7897	1	0.539371	61.4736
GOTERM_BP_DIRECT	GO:0009615	response to virus	5	0.0160529	0.0581933	-1.23513	PSMA2, APOB, CLU, HSPB1, ENO1	223	110	16792	3.42275	1	0.550729	62.9751
GOTERM_BP_DIRECT	GO:0006979	response to oxidative stress	5	0.0160529	0.0581933	-1.23513	MBL2, APOE, ATRN, SELENOP, VNN1	223	110	16792	3.42275	1	0.550729	62.9751
GOTERM_BP_DIRECT	GO:0009749	response to glucose	4	0.0128423	0.0611135	-1.21386	GLUL, GPLD1, APOM, CTSV	223	68	16792	4.42944	1	0.565688	64.8323
GOTERM_BP_DIRECT	GO:0032489	regulation of Cdc42 protein signal transduction	2	0.00642116	0.0643855	-1.19121	APOE, APOC3	223	5	16792	30.1202	1	0.582012	66.8092
GOTERM_BP_DIRECT	GO:0043279	response to alkaloid	2	0.00642116	0.0643855	-1.19121	BCHE, TMED10	223	5	16792	30.1202	1	0.582012	66.8092
GOTERM_BP_DIRECT	GO:0045541	negative regulation of cholesterol biosynthetic process	2	0.00642116	0.0643855	-1.19121	APOE, SOD1	223	5	16792	30.1202	1	0.582012	66.8092
GOTERM_BP_DIRECT	GO:0051005	negative regulation of lipoprotein lipase activity	2	0.00642116	0.0643855	-1.19121	APOC3, APOC1	223	5	16792	30.1202	1	0.582012	66.8092
GOTERM_BP_DIRECT	GO:0051180	vitamin transport	2	0.00642116	0.0643855	-1.19121	GC, AFM	223	5	16792	30.1202	1	0.582012	66.8092
GOTERM_BP_DIRECT	GO:0033591	response to L-ascorbic acid	2	0.00642116	0.0643855	-1.19121	CAT, GSTP1	223	5	16792	30.1202	1	0.582012	66.8092
GOTERM_BP_DIRECT	GO:0017038	protein import	2	0.00642116	0.0643855	-1.19121	APOE, CLU	223	5	16792	30.1202	1	0.582012	66.8092
GOTERM_BP_DIRECT	GO:1902430	negative regulation of beta-amyloid formation	2	0.00642116	0.0643855	-1.19121	APOE, CLU	223	5	16792	30.1202	1	0.582012	66.8092
GOTERM_BP_DIRECT	GO:0002682	regulation of immune system process	2	0.00642116	0.0643855	-1.19121	PIP, ORM2	223	5	16792	30.1202	1	0.582012	66.8092
GOTERM_BP_DIRECT	GO:0090090	negative regulation of canonical Wnt signaling pathway	6	0.0192635	0.0654956	-1.18379	PSMA2, PSMB6, PSMB1, APOE, PSMB3, RPS27A	223	163	16792	2.7718	1	0.58522	67.4558
GOTERM_BP_DIRECT	GO:0045766	positive regulation of angiogenesis	5	0.0160529	0.0663093	-1.17843	C6, C5, HSPB1, ECM1, ANXA3	223	115	16792	3.27393	1	0.586668	67.9222
GOTERM_BP_DIRECT	GO:0015991	ATP hydrolysis coupled proton transport	3	0.00963175	0.0666084	-1.17647	ATP5B, ATP1A1, ATP5A1	223	32	16792	7.05942	1	0.58518	68.0921
GOTERM_BP_DIRECT	GO:2001244	positive regulation of intrinsic apoptotic signaling pathway	3	0.00963175	0.0703065	-1.153	S100A8, CLU, S100A9	223	33	16792	6.8455	1	0.602502	70.1237
GOTERM_BP_DIRECT	GO:0009060	aerobic respiration	3	0.00963175	0.0703065	-1.153	UQCRC2, UQCRH, CAT	223	33	16792	6.8455	1	0.602502	70.1237
GOTERM_BP_DIRECT	GO:0033209	tumor necrosis factor-mediated signaling pathway	5	0.0160529	0.0714471	-1.14602	PSMA2, PSMB6, PSMB1, PSMB3, RPS27A	223	118	16792	3.1907	1	0.605479	70.7254
GOTERM_BP_DIRECT	GO:0044267	cellular protein metabolic process	5	0.0160529	0.0714471	-1.14602	GSN, HEXB, F2, RPS27A, B2M	223	118	16792	3.1907	1	0.605479	70.7254
GOTERM_BP_DIRECT	GO:0050729	positive regulation of inflammatory response	4	0.0128423	0.072365	-1.14047	S100A8, AGT, S100A9, HSPD1	223	73	16792	4.12605	1	0.60722	71.2013
GOTERM_BP_DIRECT	GO:0071638	negative regulation of monocyte chemotactic protein-1 production	2	0.00642116	0.0767585	-1.11487	APOD, GSTP1	223	6	16792	25.1001	1	0.626643	73.3802
GOTERM_BP_DIRECT	GO:0046632	alpha-beta T cell differentiation	2	0.00642116	0.0767585	-1.11487	RPL22, ANXA1	223	6	16792	25.1001	1	0.626643	73.3802
GOTERM_BP_DIRECT	GO:0035965	cardiolipin acyl-chain remodeling	2	0.00642116	0.0767585	-1.11487	HADHA, HADHB	223	6	16792	25.1001	1	0.626643	73.3802
GOTERM_BP_DIRECT	GO:0086073	bundle of His cell-Purkinje myocyte adhesion involved in cell communication	2	0.00642116	0.0767585	-1.11487	JUP, DSP	223	6	16792	25.1001	1	0.626643	73.3802
GOTERM_BP_DIRECT	GO:0020027	hemoglobin metabolic process	2	0.00642116	0.0767585	-1.11487	HPX, CAT	223	6	16792	25.1001	1	0.626643	73.3802
GOTERM_BP_DIRECT	GO:0006689	ganglioside catabolic process	2	0.00642116	0.0767585	-1.11487	GM2A, HEXB	223	6	16792	25.1001	1	0.626643	73.3802
GOTERM_BP_DIRECT	GO:0086091	regulation of heart rate by cardiac conduction	3	0.00963175	0.0778969	-1.10848	JUP, DSP, YWHAE	223	35	16792	6.45432	1	0.629204	73.919
GOTERM_BP_DIRECT	GO:0006734	NADH metabolic process	2	0.00642116	0.0889687	-1.05076	VCP, MDH2	223	7	16792	21.5144	1	0.677114	78.6506
GOTERM_BP_DIRECT	GO:2000427	positive regulation of apoptotic cell clearance	2	0.00642116	0.0889687	-1.05076	C4A, C4B	223	7	16792	21.5144	1	0.677114	78.6506
GOTERM_BP_DIRECT	GO:0031340	positive regulation of vesicle fusion	2	0.00642116	0.0889687	-1.05076	ANXA1, ANXA2	223	7	16792	21.5144	1	0.677114	78.6506
GOTERM_BP_DIRECT	GO:0051099	positive regulation of binding	2	0.00642116	0.0889687	-1.05076	PON1, ANXA2	223	7	16792	21.5144	1	0.677114	78.6506
GOTERM_BP_DIRECT	GO:1900121	negative regulation of receptor binding	2	0.00642116	0.0889687	-1.05076	ANXA2, B2M	223	7	16792	21.5144	1	0.677114	78.6506
GOTERM_BP_DIRECT	GO:1902004	positive regulation of beta-amyloid formation	2	0.00642116	0.0889687	-1.05076	APOE, CLU	223	7	16792	21.5144	1	0.677114	78.6506
GOTERM_BP_DIRECT	GO:0051593	response to folic acid	2	0.00642116	0.0889687	-1.05076	BCHE, EEF2	223	7	16792	21.5144	1	0.677114	78.6506
GOTERM_BP_DIRECT	GO:0034446	substrate adhesion-dependent cell spreading	3	0.00963175	0.0897333	-1.04705	LAMC1, RAB1A, FN1	223	38	16792	5.94477	1	0.677384	78.9456
GOTERM_BP_DIRECT	GO:0043085	positive regulation of catalytic activity	4	0.0128423	0.0921186	-1.03565	APOC1, CTSA, PSAPL1, SOD1	223	81	16792	3.71854	1	0.684442	79.8415
GOTERM_BP_DIRECT	GO:0006919	activation of cysteine-type endopeptidase activity involved in apoptotic process	4	0.0128423	0.0973725	-1.01156	S100A8, VCP, S100A9, HSPD1	223	83	16792	3.62894	1	0.702642	81.69
GOTERM_BP_DIRECT	GO:0006520	cellular amino acid metabolic process	3	0.00963175	0.0978988	-1.00922	ACY1, GLUD1, PM20D1	223	40	16792	5.64753	1	0.701793	81.8662
GOTERM_BP_DIRECT	GO:1901215	negative regulation of neuron death	3	0.00963175	0.0978988	-1.00922	SERPINF1, APOE, PM20D1	223	40	16792	5.64753	1	0.701793	81.8662
GOTERM_BP_DIRECT	GO:0000209	protein polyubiquitination	6	0.0192635	0.0979685	-1.00891	PSMA2, BFAR, PSMB6, PSMB1, PSMB3, RPS27A	223	184	16792	2.45545	1	0.699187	81.8894

## Sheet: Table 2
Table 2: Gene ontology enrichment analysis of H. sapiens proteins identified in the ExRFs of FRG huHep P. vivax infected mice for the category "Cellular component" . The Top 10 Cellular component are shown in purple.
Category	Term		Count	%	PValue	Log10 (P value)	Genes	List Total	Pop Hits	Pop Total	Fold Enrichment	Bonferroni	Benjamini	FDR
GOTERM_CC_DIRECT	GO:0070062	extracellular exosome	191	0.613221	8.34911e-116	-115.078	HRNR, S100A8, CHMP4C, MASP2, S100A7, S100A9, KPRP, PGAM1, VTN, RAB1A, B2M, AZGP1, GSTM3, APOB, APOD, APOE, SBSN, PGLYRP2, LCAT, CFH, APOH, VNN1, CFI, APOM, RPS27A, F11, F12, C4A, ACTN4, C4B, CDHR2, SERPING1, EEF2, MYH9, PSMA2, JUP, GLUL, SERPINF1, SERPINF2, F2, MGAM, CSTB, TUBA4A, HSPB1, DSP, LAMC1, CSTA, MDH2, GC, RBP4, GGCT, CLU, APOC1, FLG2, APOC2, CTSA, PRRC2A, AHSG, HADHB, ARG1, TPI1, PSMB6,…	230	2811	18224	5.38379	2.45464e-113	2.45464e-113	1.11226e-112
GOTERM_CC_DIRECT	GO:0005615	extracellular space	104	0.333901	1.3094e-55	-54.8829	MASP1, S100A8, S100A9, VTN, B2M, AZGP1, APOB, APOD, HIST1H2BK, APOE, LCAT, APOA5, APOH, CFH, CFI, RPS27A, F11, F12, C4A, ACTN4, C4B, SERPING1, F5, SERPINF1, SERPINF2, F2, CSTB, HSPB1, CSTA, LAMC1, GC, RBP4, HMGB1, CLU, APOC2, AHSG, ARG1, TPI1, KLKB1, APOC3, PIP, IGKC, FN1, COL18A1, CFB, S100A11, LGALS7, SELENOP, ECM1, ACPP, APOL1, PON1, HSPD1, HEXB, GPLD1, PRDX1, CFHR1, SERPINA7, SERPINA6, GSN, S…	230	1347	18224	6.11761	3.84963e-53	1.92482e-53	1.74436e-52
GOTERM_CC_DIRECT	GO:0072562	blood microparticle	46	0.147687	8.94964e-50	-49.0482	GC, PZP, CLU, VTN, C1R, C1S, CPN2, AHSG, CFHR1, BCHE, ITIH1, APOE, GSN, AGT, APOA5, SERPINA3, ITIH4, SERPINC1, CFH, ITIH2, HRG, MSN, IGKC, HBB, FN1, KNG1, C4A, C4B, CFB, SERPING1, C4BPA, HBA1, HPR, C8A, STOM, A1BG, AMBP, AFM, APOL1, HPX, SERPINF2, F2, PON1, IGLC2, PROS1, ORM2	230	152	18224	23.9789	2.63119e-47	8.77064e-48	1.19226e-46
GOTERM_CC_DIRECT	GO:0005576	extracellular region	100	0.321058	1.84614e-44	-43.7337	MASP1, S100A8, MASP2, S100A7, S100A9, VTN, B2M, AZGP1, APOB, LPA, APOD, APOE, APOF, LCAT, APOA5, APOH, CFH, CFI, APOM, F11, F12, F10, ACTN4, C4A, C4B, SERPING1, F5, SERPINF1, SERPINF2, F2, TUBA4A, LAMC1, GC, RBP4, HMGB1, CLU, APOC1, APOC2, AHSG, F13B, BCHE, KLKB1, APOC3, PIP, IGKC, FN1, COL18A1, CFB, SELENOP, HBA1, ECM1, APOL1, PON1, PZP, CFHR2, SERPINA7, ITIH1, GSN, SERPINA4, SERPINA3, ITIH4, IT…	230	1610	18224	4.92142	5.42765e-42	1.35691e-42	2.4594e-41
GOTERM_CC_DIRECT	GO:0031012	extracellular matrix	37	0.118792	3.49216e-25	-24.4569	DCD, ATP5B, S100A9, CLU, VTN, CLTC, PRDX1, HADHA, AHSG, PKM, APOE, SBSN, APOH, GAPDH, PLEC, HSPA9, TUBB4B, FN1, COL18A1, EEF2, MYH9, SOD1, ECM1, ANXA2, JUP, VWF, SERPINF1, RPL22, CASP14, DSG1, CTSD, DSP, HSPB1, ATP5A1, CSTA, HSPD1, LAMC1	230	296	18224	9.90435	1.02669e-22	2.05339e-23	4.6522e-22
GOTERM_CC_DIRECT	GO:0043209	myelin sheath	23	0.0738434	2.20518e-17	-16.6566	UQCRC2, ACO2, PHB, ATP5B, PGAM1, ATP1A1, CLTC, SOD1, VDAC2, PRDX1, VDAC1, PKM, GPI, GLUL, VCP, MYH14, ATP5A1, MSN, HSPD1, MDH2, RPS27A, TUBB4B, HSPA9	230	152	18224	11.9895	6.48324e-15	1.08054e-15	2.93771e-14
GOTERM_CC_DIRECT	GO:0034361	very-low-density lipoprotein particle	11	0.0353164	1.33086e-14	-13.8759	APOB, APOL1, APOE, APOC4, APOC3, APOA5, APOH, APOC1, APOC2, PCYOX1, APOM	230	20	18224	43.5791	3.91687e-12	5.59552e-13	1.77525e-11
GOTERM_CC_DIRECT	GO:0034364	high-density lipoprotein particle	11	0.0353164	4.56419e-14	-13.3406	APOL1, APOE, APOF, APOC4, LCAT, APOA5, PON1, APOH, APOC1, SAA4, APOM	230	22	18224	39.6174	1.34153e-11	1.67688e-12	6.07847e-11
GOTERM_CC_DIRECT	GO:0031093	platelet alpha granule lumen	14	0.0449481	1.26029e-13	-12.8995	KNG1, ACTN4, CLU, SERPING1, AHSG, A1BG, VWF, F5, SERPINF2, SERPINA3, HRG, PROS1, ORM2, FN1	230	55	18224	20.1689	3.7047e-11	4.11637e-12	1.67866e-10
GOTERM_CC_DIRECT	GO:0042627	chylomicron	7	0.0224741	1.01804e-08	-7.99224	APOB, APOE, APOC3, APOA5, APOH, APOC1, APOC2	230	14	18224	39.6174	2.99302e-06	2.99302e-07	1.35621e-05
GOTERM_CC_DIRECT	GO:0034366	spherical high-density lipoprotein particle	6	0.0192635	1.62885e-08	-7.78812	APOC3, CLU, PON1, APOC2, APOM, HPR	230	8	18224	59.4261	4.7888e-06	4.35346e-07	2.16993e-05
GOTERM_CC_DIRECT	GO:0031089	platelet dense granule lumen	6	0.0192635	5.47467e-07	-6.26164	SERPINA4, ITIH4, SELENOP, APOH, ITIH3, ECM1	230	14	18224	33.9578	0.000160942	1.34129e-05	0.000729325
GOTERM_CC_DIRECT	GO:0034362	low-density lipoprotein particle	6	0.0192635	5.47467e-07	-6.26164	APOB, APOE, APOF, APOA5, APOC2, APOM	230	14	18224	33.9578	0.000160942	1.34129e-05	0.000729325
GOTERM_CC_DIRECT	GO:0042470	melanosome	11	0.0353164	5.70929e-07	-6.24342	STOM, SERPINF1, TMED10, CTSD, ATP1A1, CTSB, CLTC, YWHAE, PRDX1, RAB1A, ANXA2	230	101	18224	8.62953	0.000167839	1.29117e-05	0.000760581
GOTERM_CC_DIRECT	GO:0034363	intermediate-density lipoprotein particle	4	0.0128423	7.76136e-06	-5.11006	APOB, APOE, APOC3, APOC2	230	4	18224	79.2348	0.00227925	0.000162976	0.0103391
GOTERM_CC_DIRECT	GO:0005925	focal adhesion	18	0.0577905	9.70858e-06	-5.01284	ACTN4, S100A7, ANXA1, CSRP1, CLTC, MYH9, YWHAE, TPM4, B2M, JUP, RPL22, GSN, HSPB1, CAT, MSN, AHNAK, PLEC, HSPA9	230	391	18224	3.64764	0.00285027	0.000190271	0.0129328
GOTERM_CC_DIRECT	GO:0030057	desmosome	6	0.0192635	1.04894e-05	-4.97925	JUP, PKP1, DSG1, POF1B, DSP, DSC1	230	24	18224	19.8087	0.00307915	0.000192726	0.0139729
GOTERM_CC_DIRECT	GO:0042645	mitochondrial nucleoid	7	0.0224741	1.99383e-05	-4.70031	ACADVL, ATP5B, VDAC2, HADHA, VDAC1, HSPA9, HADHB	230	45	18224	12.3254	0.00584478	0.00034476	0.0265583
GOTERM_CC_DIRECT	GO:0001533	cornified envelope	7	0.0224741	2.26902e-05	-4.64416	HRNR, SPRR1B, TGM1, ANXA1, DSP, CSTA, IVL	230	46	18224	12.0575	0.0066488	0.000370543	0.0302234
GOTERM_CC_DIRECT	GO:0031982	vesicle	10	0.0321058	3.48428e-05	-4.45789	STOM, PKM, ANXA1, MSN, SERPINB3, GAPDH, GSTP1, AHNAK, ANXA2, CALM1	230	128	18224	6.19022	0.0101917	0.000539011	0.0464071
GOTERM_CC_DIRECT	GO:0071682	endocytic vesicle lumen	5	0.0160529	3.92563e-05	-4.40609	APOB, HPX, APOE, HBA1, HBB	230	16	18224	24.7609	0.0114752	0.000576912	0.0522839
GOTERM_CC_DIRECT	GO:0005913	cell-cell adherens junction	15	0.0481587	6.20743e-05	-4.20709	ANXA1, S100A11, EEF2, SFN, MYH9, PRDX1, YWHAE, RAB1A, ANXA2, JUP, PKM, PSMB6, AHNAK, PLEC, ENO1	230	323	18224	3.67963	0.0180849	0.000868689	0.0826628
GOTERM_CC_DIRECT	GO:0005739	mitochondrion	34	0.10916	0.00013548	-3.86812	UQCRC2, GM2A, GLUD1, ATP5B, CLU, SFN, CLTC, PRDX1, HADHA, HADHB, PKM, PSMB3, CKMT2, CAT, HSPA9, SPTLC2, ACO2, PHB, SOD1, VDAC2, YWHAE, VDAC1, STOM, ACADVL, GLUL, ALDH7A1, CKMT1A, UQCRH, TXN, HSPD1, ATP5A1, CTSB, MDH2, GSTP1	230	1331	18224	2.02403	0.0390509	0.00180899	0.180334
GOTERM_CC_DIRECT	GO:0045121	membrane raft	11	0.0353164	0.000287207	-3.54181	STOM, SLC6A4, CTSD, RAP1B, EEF2, HSPD1, VDAC2, PGK1, AHNAK, VDAC1, ANXA2	230	206	18224	4.23098	0.0809833	0.00366505	0.381936
GOTERM_CC_DIRECT	GO:0005829	cytosol	64	0.205477	0.000311201	-3.50696	RPL36A, S100A8, CHMP4C, S100A7, SLC6A4, S100A9, ADH1C, PGAM1, CLTC, PRDX1, RAB1A, PKM, GSTM3, APOB, GSN, CAT, RPS27A, AHNAK, EEF2, MYH9, PSMA2, JUP, GLUL, ALDH7A1, TXN, HSPB1, TUBA4A, CUX1, GSTP1, GC, RBP4, GSDMA, GGCT, CLU, SFN, TPM4, ARG1, TPI1, TYMP, ANXA8, PSMB6, PSMB1, PSMB3, GAPDH, HBB, ENO1, PLEC, TUBB4B, S100A16, ACY1, HBA1, SOD1, YWHAE, ANXA2, GPI, VCP, RPL22, DSG1, RAP1B, MYH14, HSPD1, …	230	3315	18224	1.52972	0.0874455	0.00380555	0.413784
GOTERM_CC_DIRECT	GO:1903561	extracellular vesicle	6	0.0192635	0.000400934	-3.39693	PKM, F5, APOE, ATP1A1, CLTC, TUBB4B	230	50	18224	9.50817	0.111214	0.00470483	0.532801
GOTERM_CC_DIRECT	GO:0044216	other organism cell	3	0.00963175	0.000927722	-3.03258	C4B, C4BPB, C4BPA	230	4	18224	59.4261	0.238814	0.0104404	1.22886
GOTERM_CC_DIRECT	GO:0000502	proteasome complex	6	0.0192635	0.000933619	-3.02983	PSMA2, PSMB6, PSMB1, VCP, PSMB3, HSPB1	230	60	18224	7.92348	0.240133	0.0101193	1.23662
GOTERM_CC_DIRECT	GO:0005743	mitochondrial inner membrane	15	0.0481587	0.00142818	-2.84522	UQCRC2, SQRDL, PHB, ATP5B, VDAC2, HADHA, VDAC1, HADHB, ACADVL, CKMT1A, UQCRH, CKMT2, HSPD1, ATP5A1, MDH2	230	441	18224	2.69506	0.343075	0.0148946	1.88595
GOTERM_CC_DIRECT	GO:0005839	proteasome core complex	4	0.0128423	0.00220341	-2.6569	PSMA2, PSMB6, PSMB1, PSMB3	230	21	18224	15.0923	0.47718	0.0221145	2.89583
GOTERM_CC_DIRECT	GO:0005886	plasma membrane	71	0.227951	0.00313548	-2.5037	S100A8, ATP5B, SLC6A4, S100A9, CLTC, B2M, PKM, AZGP1, APOB, APOE, GSN, ITIH4, VNN1, CAT, MSN, RPS27A, AHNAK, F11, KNG1, F12, F10, C4A, C4B, EEF2, MYH9, JUP, AMBP, F5, MGAM, F2, HSPB1, DSP, PCYOX1, PROS1, MDH2, GSTP1, HMGB1, GSDMA, ANXA8, KLKB1, SERPINC1, TMED10, HRG, IGKC, GAPDH, ENO1, PLEC, S100A16, CFB, PHB, ATRN, ANXA1, C4BPB, ATP1A1, C4BPA, SOD1, S100A14, ANXA4, ANXA3, ACPP, VDAC1, ANXA2, GPI…	230	4121	18224	1.36512	0.602786	0.0303072	4.0973
GOTERM_CC_DIRECT	GO:0005579	membrane attack complex	3	0.00963175	0.00316704	-2.49935	C8A, C6, C5	230	7	18224	33.9578	0.606466	0.0296354	4.13773
GOTERM_CC_DIRECT	GO:0043202	lysosomal lumen	6	0.0192635	0.00435499	-2.36101	GC, GM2A, HEXB, CTSD, CTSA, CTSV	230	85	18224	5.59304	0.722841	0.0393055	5.64852
GOTERM_CC_DIRECT	GO:0005903	brush border	5	0.0160529	0.00683431	-2.16531	ACTN4, CDHR2, MYH14, MYH9, PLEC	230	60	18224	6.6029	0.866837	0.0592675	8.73092
GOTERM_CC_DIRECT	GO:0005764	lysosome	9	0.0288952	0.00792522	-2.10099	CTSD, CTSA, CTSC, PSAPL1, CAT, PCYOX1, CTSB, SOD1, CTSV	230	226	18224	3.15537	0.903604	0.0664893	10.0575
GOTERM_CC_DIRECT	GO:0005769	early endosome	9	0.0288952	0.00854255	-2.06841	HMGB1, APOB, APOE, PHB, APOC3, APOC2, HSPD1, RAB1A, ANXA2	230	229	18224	3.11403	0.919725	0.0695302	10.8002
GOTERM_CC_DIRECT	GO:0005788	endoplasmic reticulum lumen	8	0.0256847	0.0109029	-1.96246	COL18A1, APOB, F10, F5, BCHE, F2, CTSC, B2M	230	192	18224	3.30145	0.960167	0.0856389	13.5881
GOTERM_CC_DIRECT	GO:0043231	intracellular membrane-bounded organelle	15	0.0481587	0.0111645	-1.95216	GPLD1, PRRC2A, ATP1A1, CYB5A, CTSA, CLTC, AMBP, APOB, VCP, PKP1, FLG, PON1, CAT, CTSB, GAPDH	230	558	18224	2.12997	0.963147	0.085348	13.8921
GOTERM_CC_DIRECT	GO:0016020	membrane	40	0.128423	0.0164582	-1.78362	ATP5B, HEXB, PGAM1, PRRC2A, CTSA, CLTC, TPM4, B2M, BCHE, APOE, PGLYRP2, CAT, CFI, GAPDH, RPS27A, AHNAK, ENO1, F11, PHB, CYB5A, ATP1A1, EEF2, HBA1, MYH9, YWHAE, ANXA3, ANXA2, VDAC1, C8A, STOM, BFAR, GPI, F5, CTSC, RAP1B, DSC1, MYH14, ATP5A1, HSPD1, PGK1	230	2200	18224	1.44063	0.992395	0.120493	19.8346
GOTERM_CC_DIRECT	GO:0005604	basement membrane	5	0.0160529	0.0175244	-1.75636	COL18A1, SERPINF1, VTN, LAMC1, ANXA2	230	79	18224	5.01486	0.994472	0.124779	20.9846
GOTERM_CC_DIRECT	GO:0014704	intercalated disc	4	0.0128423	0.0188606	-1.72444	JUP, MYH1, DSP, ATP1A1	230	45	18224	7.04309	0.996295	0.130598	22.4043
GOTERM_CC_DIRECT	GO:0005856	cytoskeleton	11	0.0353164	0.019185	-1.71704	STOM, JUP, SHROOM3, S100A8, S100A9, HSPB1, DSP, MSN, TPM4, PLEC, TUBB4B	230	371	18224	2.34928	0.996638	0.129691	22.7453
GOTERM_CC_DIRECT	GO:0042383	sarcolemma	5	0.0160529	0.0222926	-1.65184	ANXA1, ATP1A1, AHNAK, ANXA2, PLEC	230	85	18224	4.66087	0.998677	0.145991	25.9433
GOTERM_CC_DIRECT	GO:0001725	stress fiber	4	0.0128423	0.0303811	-1.5174	ACTN4, MYH14, MYH9, TPM4	230	54	18224	5.86924	0.999885	0.190179	33.7018
GOTERM_CC_DIRECT	GO:0030863	cortical cytoskeleton	3	0.00963175	0.0307882	-1.51162	ACTN4, MYH9, TPM4	230	22	18224	10.8047	0.999898	0.188568	34.0717
GOTERM_CC_DIRECT	GO:0016324	apical plasma membrane	9	0.0288952	0.0311413	-1.50666	SHROOM3, CDHR2, DSG1, MGAM, ANXA1, PIP, ATP1A1, MSN, FN1	230	291	18224	2.45056	0.999909	0.18673	34.391
GOTERM_CC_DIRECT	GO:0036457	keratohyalin granule	2	0.00642116	0.0372278	-1.42913	HRNR, FLG	230	3	18224	52.8232	0.999986	0.215318	39.6742
GOTERM_CC_DIRECT	GO:0097513	myosin II filament	2	0.00642116	0.0372278	-1.42913	MYH14, MYH9	230	3	18224	52.8232	0.999986	0.215318	39.6742
GOTERM_CC_DIRECT	GO:0031838	haptoglobin-hemoglobin complex	2	0.00642116	0.0493279	-1.30691	HBA1, HBB	230	4	18224	39.6174	1	0.271255	49.0283
GOTERM_CC_DIRECT	GO:0045261	proton-transporting ATP synthase complex, catalytic core F(1)	2	0.00642116	0.0493279	-1.30691	ATP5B, ATP5A1	230	4	18224	39.6174	1	0.271255	49.0283
GOTERM_CC_DIRECT	GO:0005811	lipid particle	4	0.0128423	0.0503015	-1.29842	VCP, RAP1B, GAPDH, ANXA2	230	66	18224	4.80211	1	0.271025	49.7193
GOTERM_CC_DIRECT	GO:0048471	perinuclear region of cytoplasm	14	0.0449481	0.050907	-1.29322	HRNR, ACTN4, GSDMA, CLU, ANXA4, S100A14, ANXA2, STOM, APOD, VCP, SERPINF1, CTSB, MSN, GAPDH	230	621	18224	1.78629	1	0.269109	50.1447
GOTERM_CC_DIRECT	GO:0005759	mitochondrial matrix	9	0.0288952	0.0552821	-1.25742	ACADVL, ALDH7A1, ACO2, ATP5B, GLUD1, ATP5A1, HSPD1, SOD1, MDH2	230	327	18224	2.18077	1	0.284225	53.121
GOTERM_CC_DIRECT	GO:0015629	actin cytoskeleton	7	0.0224741	0.0570578	-1.24368	JUP, APOB, ACTN4, GSN, PSMB3, MYH9, AHNAK	230	218	18224	2.54424	1	0.287288	54.2813
GOTERM_CC_DIRECT	GO:0043234	protein complex	10	0.0321058	0.0764379	-1.11669	RBP4, GLUL, ACTN4, CLU, ANXA1, ATP1A1, HSPD1, CLTC, SOD1, MYH9	230	412	18224	1.92317	1	0.362103	65.3307
GOTERM_CC_DIRECT	GO:0009986	cell surface	12	0.038527	0.0814238	-1.08925	AMBP, MBL2, HMGB1, SERPINF2, ATP5B, PHB, CLU, ANXA1, APOH, HSPD1, ANXA4, ANXA2	230	542	18224	1.75428	1	0.375699	67.7428
GOTERM_CC_DIRECT	GO:0016528	sarcoplasm	2	0.00642116	0.084727	-1.07198	GSN, PLEC	230	7	18224	22.6385	1	0.382461	69.2544
GOTERM_CC_DIRECT	GO:0016460	myosin II complex	2	0.00642116	0.084727	-1.07198	MYH14, MYH9	230	7	18224	22.6385	1	0.382461	69.2544
GOTERM_CC_DIRECT	GO:0030056	hemidesmosome	2	0.00642116	0.0962326	-1.01668	JUP, PLEC	230	8	18224	19.8087	1	0.417759	74.0227
GOTERM_CC_DIRECT	GO:0009898	cytoplasmic side of plasma membrane	3	0.00963175	0.0976239	-1.01044	JUP, GM2A, DSG1	230	42	18224	5.65963	1	0.416844	74.5504

## Sheet: Table 3
Table 3. Gene ontology enrichment analysis of H. sapiens proteins identified in the ExRFs of FRG huHep P. vivax infected mice for the category "Molecular Function" . The Top 10 Cellular component are shown in orange.
Category	Term		Count	%	PValue	Log10 (P value)	Genes	List Total	Pop Hits	Pop Total	Fold Enrichment	Bonferroni	Benjamini	FDR
GOTERM_MF_DIRECT	GO:0004867	serine-type endopeptidase inhibitor activity	21	0.0674222	9.84129e-19	-18.0069	PZP, SERPING1, A2ML1, AMBP, SERPINF1, SERPINA7, SERPINA6, SERPINF2, ITIH1, AGT, SERPINA4, SERPINA3, ITIH4, SERPINC1, HRG, SERPINB4, SERPINB12, ITIH2, SERPINB3, SERPIND1, ITIH3	222	97	16881	16.4624	4.17271e-16	4.17271e-16	1.3843e-15
GOTERM_MF_DIRECT	GO:0004866	endopeptidase inhibitor activity	14	0.0449481	2.00195e-15	-14.6985	PZP, C4A, C4B, C5, A2ML1, AHSG, LPA, SERPINF2, ITIH4, CSTB, ITIH2, SERPIND1, ITIH3, PROS1	222	40	16881	26.6142	8.47322e-13	4.23661e-13	2.80886e-12
GOTERM_MF_DIRECT	GO:0004252	serine-type endopeptidase activity	24	0.077054	3.39788e-13	-12.4688	F11, MBL2, F12, F10, MASP1, C4A, C4B, CFB, MASP2, C1R, C1S, CTSV, HPR, LPA, F5, KLKB1, PRSS3, F2, CTSD, CTSC, CFI, CTSB, IGKC, IGLC2	222	255	16881	7.15676	1.44092e-10	4.80306e-11	4.78029e-10
GOTERM_MF_DIRECT	GO:0005509	calcium ion binding	36	0.115581	1.53914e-11	-10.8127	MBL2, HRNR, S100A8, MASP1, S100A7, MASP2, S100A9, FLG2, C1R, C1S, TPM4, ANXA8, GSN, ITIH1, CALML3, PRSS3, TGM3, CALML5, F12, F10, S100A16, ACTN4, CDHR2, ANXA1, S100A11, S100A14, ANXA4, ANXA3, ANXA2, FLG, F2, DSG1, PON1, DSC1, PROS1, CALM1	222	717	16881	3.81794	6.52598e-09	1.6315e-09	2.16501e-08
GOTERM_MF_DIRECT	GO:0005319	lipid transporter activity	7	0.0224741	1.56432e-07	-6.80568	APOB, APOD, GM2A, APOE, APOF, APOC4, APOM	222	20	16881	26.6142	6.63248e-05	1.32653e-05	0.000220041
GOTERM_MF_DIRECT	GO:0008201	heparin binding	14	0.0449481	1.87849e-07	-6.72619	KNG1, F11, VTN, APOB, LPA, APOE, RPL22, APOA5, APOH, SERPINC1, CFH, HRG, SERPIND1, FN1	222	160	16881	6.65355	7.96449e-05	1.32746e-05	0.000264234
GOTERM_MF_DIRECT	GO:0004869	cysteine-type endopeptidase inhibitor activity	7	0.0224741	4.65716e-06	-5.33188	KNG1, FETUB, CSTB, HRG, SERPINB3, CSTA, AHSG	222	34	16881	15.6554	0.00197269	0.000282051	0.00655069
GOTERM_MF_DIRECT	GO:0002020	protease binding	10	0.0321058	7.06346e-06	-5.15098	VWF, SERPINF2, CSTB, SERPINC1, SERPINB4, SERPINB3, CSTA, ECM1, ANXA2, FN1	222	101	16881	7.52877	0.00299044	0.000374295	0.00993521
GOTERM_MF_DIRECT	GO:0004859	phospholipase inhibitor activity	5	0.0160529	8.77799e-06	-5.0566	ANXA1, APOC1, ANXA4, ANXA3, ANXA2	222	11	16881	34.5639	0.00371497	0.000413457	0.0123467
GOTERM_MF_DIRECT	GO:0048306	calcium-dependent protein binding	8	0.0256847	1.0223e-05	-4.99042	MBL2, MASP1, MASP2, ANXA1, S100A11, ANXA4, ANXA3, ANXA2	222	58	16881	10.4884	0.00432517	0.000433362	0.0143789
GOTERM_MF_DIRECT	GO:0005543	phospholipid binding	9	0.0288952	1.67861e-05	-4.77505	APOB, F10, APOE, APOC3, APOA5, ANXA1, PON1, APOH, APOM	222	86	16881	7.95773	0.00709209	0.000646823	0.0236092
GOTERM_MF_DIRECT	GO:0098641	cadherin binding involved in cell-cell adhesion	15	0.0481587	2.96414e-05	-4.5281	ANXA1, S100A11, EEF2, SFN, MYH9, PRDX1, YWHAE, RAB1A, ANXA2, JUP, PKM, PSMB6, AHNAK, PLEC, ENO1	222	290	16881	3.93313	0.0124895	0.0010468	0.0416864
GOTERM_MF_DIRECT	GO:0016209	antioxidant activity	5	0.0160529	0.000117472	-3.93006	APOE, S100A9, CAT, PRDX1, APOM	222	20	16881	19.0101	0.048591	0.0038243	0.165113
GOTERM_MF_DIRECT	GO:0050786	RAGE receptor binding	4	0.0128423	0.000337969	-3.47112	HMGB1, S100A8, S100A7, S100A9	222	11	16881	27.6511	0.133526	0.0101851	0.474349
GOTERM_MF_DIRECT	GO:0044822	poly(A) RNA binding	30	0.0963175	0.000382567	-3.41729	HMGB1, DCD, RPL36A, PRRC2A, CLTC, PRDX1, HADHB, PKM, AHNAK, RPS27A, PLEC, ENO1, HSPA9, S100A16, ACTN4, EEF2, C4BPA, CSRP1, MYH9, YWHAE, ANXA2, VCP, RPL22, TXN, CSTB, DSP, HSPB1, HSPD1, ATP5A1, MDH2	222	1129	16881	2.02056	0.149762	0.0107577	0.536787
GOTERM_MF_DIRECT	GO:0060230	lipoprotein lipase activator activity	3	0.00963175	0.000507449	-3.29461	APOA5, APOH, APOC2	222	3	16881	76.0405	0.19363	0.0133608	0.711431
GOTERM_MF_DIRECT	GO:0030674	protein binding, bridging	7	0.0224741	0.000514318	-3.28877	BFAR, SPRR1B, ANXA1, DSP, CSTA, CUX1, IVL	222	77	16881	6.91278	0.195977	0.012749	0.721028
GOTERM_MF_DIRECT	GO:0008289	lipid binding	9	0.0288952	0.000850695	-3.07023	APOL1, APOD, VCP, APOE, APOC3, APOA5, APOH, APOC2, FABP5	222	151	16881	4.53222	0.302915	0.0198475	1.18998
GOTERM_MF_DIRECT	GO:0042802	identical protein binding	22	0.0706328	0.000862427	-3.06428	COL18A1, ACY1, GLUD1, VTN, SFN, C1S, SOD1, PRDX1, ANXA4, ACPP, B2M, VWF, GLUL, GSTM3, VCP, APOE, BCHE, APOH, HSPB1, CTSC, GAPDH, FN1	222	749	16881	2.2335	0.306377	0.0190699	1.2063
GOTERM_MF_DIRECT	GO:0043531	ADP binding	5	0.0160529	0.000868387	-3.06129	PKM, VCP, GLUD1, ATP1A1, MYH9	222	33	16881	11.5213	0.308129	0.0182492	1.21459
GOTERM_MF_DIRECT	GO:0019834	phospholipase A2 inhibitor activity	3	0.00963175	0.00100613	-2.99735	ANXA1, ANXA3, ANXA2	222	4	16881	57.0304	0.347415	0.0201193	1.40599
GOTERM_MF_DIRECT	GO:0042803	protein homodimerization activity	21	0.0674222	0.00150821	-2.82154	S100A16, MASP1, GGCT, CHMP4C, ACTN4, HEXB, SLC6A4, ANXA1, S100A11, APOC2, SOD1, MYH9, JUP, STOM, AMBP, VWF, GSTM3, SERPINF2, APOE, PON1, CAT	222	730	16881	2.18747	0.472689	0.0286703	2.10072
GOTERM_MF_DIRECT	GO:0001948	glycoprotein binding	6	0.0192635	0.00160415	-2.79475	AZGP1, VWF, PIP, APOH, CTSA, B2M	222	65	16881	7.01913	0.493741	0.0291623	2.23295
GOTERM_MF_DIRECT	GO:0051015	actin filament binding	8	0.0256847	0.00177317	-2.75125	ANXA8, SHROOM3, ACTN4, SLC6A4, EEF2, MYH14, MYH9, TPM4	222	132	16881	4.60852	0.528809	0.0308674	2.46551
GOTERM_MF_DIRECT	GO:0042288	MHC class I protein binding	4	0.0128423	0.00183711	-2.73586	VCP, ATP5B, ATP5A1, TUBB4B	222	19	16881	16.0085	0.541435	0.0307048	2.55335
GOTERM_MF_DIRECT	GO:0015485	cholesterol binding	5	0.0160529	0.00198064	-2.70319	APOD, APOE, APOF, APOC3, APOA5	222	41	16881	9.27324	0.568559	0.0318146	2.75026
GOTERM_MF_DIRECT	GO:0055102	lipase inhibitor activity	3	0.00963175	0.00247211	-2.60693	APOC3, APOC1, APOC2	222	6	16881	38.0203	0.649878	0.0381236	3.42174
GOTERM_MF_DIRECT	GO:0060228	phosphatidylcholine-sterol O-acyltransferase activator activity	3	0.00963175	0.00247211	-2.60693	APOE, APOA5, APOC1	222	6	16881	38.0203	0.649878	0.0381236	3.42174
GOTERM_MF_DIRECT	GO:0004298	threonine-type endopeptidase activity	4	0.0128423	0.00247341	-2.6067	PSMA2, PSMB6, PSMB1, PSMB3	222	21	16881	14.4839	0.65007	0.0368064	3.4235
GOTERM_MF_DIRECT	GO:0036094	small molecule binding	3	0.00963175	0.00343114	-2.46456	AMBP, RBP4, APOD	222	7	16881	32.5888	0.767137	0.0490102	4.71964
GOTERM_MF_DIRECT	GO:0051087	chaperone binding	6	0.0192635	0.00420529	-2.3762	VWF, CLU, CTSC, ATP1A1, HSPD1, SOD1	222	81	16881	5.63263	0.832505	0.0578211	5.75549
GOTERM_MF_DIRECT	GO:0008047	enzyme activator activity	5	0.0160529	0.00441518	-2.35505	GM2A, APOA5, APOC2, CTSA, PSAPL1	222	51	16881	7.45495	0.846826	0.0587269	6.03452
GOTERM_MF_DIRECT	GO:0001848	complement binding	3	0.00963175	0.00453549	-2.34338	C8A, C4B, CFB	222	8	16881	28.5152	0.854477	0.0584539	6.19412
GOTERM_MF_DIRECT	GO:0019899	enzyme binding	12	0.038527	0.00455096	-2.3419	GSTM3, BCHE, HIST1H2AG, PHB, APOA5, TUBA4A, CYB5A, SERPINB4, SERPINB12, CAT, ECM1, YWHAE	222	333	16881	2.7402	0.855433	0.0569221	6.21463
GOTERM_MF_DIRECT	GO:0005198	structural molecule activity	10	0.0321058	0.00537968	-2.26924	JUP, COL18A1, FLG, SPRR1B, ANXA1, FLG2, DSP, CSTA, CLTC, IVL	222	247	16881	3.07856	0.898444	0.0650563	7.30693
GOTERM_MF_DIRECT	GO:0005544	calcium-dependent phospholipid binding	5	0.0160529	0.00698297	-2.15596	ANXA8, ANXA1, ANXA4, ANXA3, ANXA2	222	58	16881	6.55522	0.948756	0.0813871	9.38669
GOTERM_MF_DIRECT	GO:0003725	double-stranded RNA binding	5	0.0160529	0.00833267	-2.07922	HMGB1, HSPD1, MSN, CLTC, TUBB4B	222	61	16881	6.23283	0.971214	0.093851	11.1038
GOTERM_MF_DIRECT	GO:0004197	cysteine-type endopeptidase activity	5	0.0160529	0.00833267	-2.07922	CASP14, CTSD, CTSC, CTSB, CTSV	222	61	16881	6.23283	0.971214	0.093851	11.1038
GOTERM_MF_DIRECT	GO:0020037	heme binding	7	0.0224741	0.00935338	-2.02903	AMBP, KLKB1, CYB5A, HRG, CAT, HBA1, HBB	222	137	16881	3.88528	0.981398	0.102093	12.3823
GOTERM_MF_DIRECT	GO:0044548	S100 protein binding	3	0.00963175	0.012102	-1.91714	S100A11, AHNAK, ANXA2	222	13	16881	17.5478	0.994273	0.127032	15.7405
GOTERM_MF_DIRECT	GO:0005515	protein binding	133	0.427007	0.0124823	-1.90371	RPL36A, S100A8, CHMP4C, MASP1, S100A7, MASP2, S100A9, SLC6A4, KPRP, PGAM1, VTN, RAB1A, B2M, AZGP1, APOB, LPA, APOD, APOE, LCAT, CFH, APOH, CFI, RPS27A, F11, F12, F10, MYH1, ACTN4, CDHR2, SERPING1, EEF2, MYH9, JUP, PSMA2, GLUL, F5, SERPINF1, SERPINF2, F2, HSPB1, DSP, TUBA4A, RBP4, HMGB1, GLUD1, CLU, PRRC2A, HADHA, HADHB, TPI1, PSMB1, KLKB1, PSMB3, PIP, TMED10, IVL, FN1, S100A16, ACY1, PHB, S100A11…	222	8785	16881	1.15121	0.995136	0.127645	16.1956
GOTERM_MF_DIRECT	GO:0017127	cholesterol transporter activity	3	0.00963175	0.0160139	-1.7955	APOB, APOE, APOA5	222	15	16881	15.2081	0.998935	0.157281	20.3143
GOTERM_MF_DIRECT	GO:0050750	low-density lipoprotein particle receptor binding	3	0.00963175	0.0181455	-1.74123	APOB, APOE, APOA5	222	16	16881	14.2576	0.999575	0.172523	22.7083
GOTERM_MF_DIRECT	GO:0003779	actin binding	9	0.0288952	0.0303114	-1.51839	GC, MYH1, ACTN4, GSN, PIP, POF1B, MSN, MYH9, PLEC	222	278	16881	2.46174	0.999998	0.267091	35.1416
GOTERM_MF_DIRECT	GO:0004601	peroxidase activity	3	0.00963175	0.0331864	-1.47904	HBA1, HBB, PRDX1	222	22	16881	10.3692	0.999999	0.283077	37.7948
GOTERM_MF_DIRECT	GO:0031720	haptoglobin binding	2	0.00642116	0.0387653	-1.41156	HBA1, HBB	222	3	16881	50.6937	1	0.316815	42.6578
GOTERM_MF_DIRECT	GO:0008426	protein kinase C inhibitor activity	2	0.00642116	0.0387653	-1.41156	HSPB1, SFN	222	3	16881	50.6937	1	0.316815	42.6578
GOTERM_MF_DIRECT	GO:0016509	long-chain-3-hydroxyacyl-CoA dehydrogenase activity	2	0.00642116	0.0387653	-1.41156	HADHA, HADHB	222	3	16881	50.6937	1	0.316815	42.6578
GOTERM_MF_DIRECT	GO:0019865	immunoglobulin binding	2	0.00642116	0.0387653	-1.41156	VWF, HRG	222	3	16881	50.6937	1	0.316815	42.6578
GOTERM_MF_DIRECT	GO:0005518	collagen binding	4	0.0128423	0.0439283	-1.35726	VWF, VTN, CTSB, FN1	222	60	16881	5.06937	1	0.345097	46.8415
GOTERM_MF_DIRECT	GO:0050839	cell adhesion molecule binding	4	0.0128423	0.0476484	-1.32195	JUP, CDHR2, DSP, MSN	222	62	16881	4.90584	1	0.362373	49.6781
GOTERM_MF_DIRECT	GO:0035662	Toll-like receptor 4 binding	2	0.00642116	0.0513516	-1.28945	S100A8, S100A9	222	4	16881	38.0203	1	0.378473	52.3617
GOTERM_MF_DIRECT	GO:0003988	acetyl-CoA C-acyltransferase activity	2	0.00642116	0.0513516	-1.28945	HADHA, HADHB	222	4	16881	38.0203	1	0.378473	52.3617
GOTERM_MF_DIRECT	GO:0030492	hemoglobin binding	2	0.00642116	0.0513516	-1.28945	HBB, HPR	222	4	16881	38.0203	1	0.378473	52.3617
GOTERM_MF_DIRECT	GO:0032403	protein complex binding	7	0.0224741	0.0541678	-1.26626	UQCRC2, C8A, TMED10, RAP1B, CTSV, HADHA, VDAC1	222	206	16881	2.5839	1	0.388554	54.3128
GOTERM_MF_DIRECT	GO:0019904	protein domain specific binding	7	0.0224741	0.056049	-1.25143	VCP, GSN, ATP1A1, SFN, MYH9, YWHAE, CALM1	222	208	16881	2.55906	1	0.392934	55.5746
GOTERM_MF_DIRECT	GO:0019901	protein kinase binding	10	0.0321058	0.0599565	-1.22216	JUP, PGAM1, HSPB1, EEF2, ATP1A1, MSN, SFN, CLTC, VDAC1, CALM1	222	376	16881	2.02235	1	0.408037	58.0925
GOTERM_MF_DIRECT	GO:0050544	arachidonic acid binding	2	0.00642116	0.0637739	-1.19536	S100A8, S100A9	222	5	16881	30.4162	1	0.421815	60.4239
GOTERM_MF_DIRECT	GO:0086083	cell adhesive protein binding involved in bundle of His cell-Purkinje myocyte communication	2	0.00642116	0.0760343	-1.11899	JUP, DSP	222	6	16881	25.3468	1	0.475237	67.122
GOTERM_MF_DIRECT	GO:0008308	voltage-gated anion channel activity	2	0.00642116	0.0760343	-1.11899	VDAC2, VDAC1	222	6	16881	25.3468	1	0.475237	67.122
GOTERM_MF_DIRECT	GO:0015288	porin activity	2	0.00642116	0.0760343	-1.11899	VDAC2, VDAC1	222	6	16881	25.3468	1	0.475237	67.122
GOTERM_MF_DIRECT	GO:0004300	enoyl-CoA hydratase activity	2	0.00642116	0.0760343	-1.11899	HADHA, HADHB	222	6	16881	25.3468	1	0.475237	67.122
GOTERM_MF_DIRECT	GO:0004111	creatine kinase activity	2	0.00642116	0.0760343	-1.11899	CKMT1A, CKMT2	222	6	16881	25.3468	1	0.475237	67.122
GOTERM_MF_DIRECT	GO:0035473	lipase binding	2	0.00642116	0.0760343	-1.11899	APOB, APOA5	222	6	16881	25.3468	1	0.475237	67.122
GOTERM_MF_DIRECT	GO:0004046	aminoacylase activity	2	0.00642116	0.0760343	-1.11899	ACY1, CAT	222	6	16881	25.3468	1	0.475237	67.122
GOTERM_MF_DIRECT	GO:0016004	phospholipase activator activity	2	0.00642116	0.0881348	-1.05485	GM2A, APOC2	222	7	16881	21.7259	1	0.521981	72.6868
GOTERM_MF_DIRECT	GO:0008234	cysteine-type peptidase activity	3	0.00963175	0.0882528	-1.05427	CTSC, CTSB, CTSV	222	38	16881	6.0032	1	0.515895	72.7365
GOTERM_MF_DIRECT	GO:0016887	ATPase activity	6	0.0192635	0.0929614	-1.0317	VCP, ATP5B, CLU, ATP5A1, HSPD1, MYH9	222	183	16881	2.49313	1	0.528661	74.6516
GOTERM_MF_DIRECT	GO:0005102	receptor binding	9	0.0288952	0.0932994	-1.03012	KNG1, MBL2, APOF, C5, F2, ANXA1, HRG, CAT, MSN	222	353	16881	1.93871	1	0.523634	74.7841
