# Supplementary material for: Characterization of Plasmodium vivax Proteins in Plasma-Derived Exosomes From Malaria-Infected Liver-Chimeric Humanized Mice
Source: Front Microbiol. 2018 Jun 25;9:1271. doi: 10.3389/fmicb.2018.01271 (PMC6026661; doi:10.3389/fmicb.2018.01271)
Supplement: Data Sheet S5 — Global comparison of H. sapiens proteins identified in the ExEFs of P. vivax infected FRG huHep mice with the core proteins identified in the previously published proteomes of hepatocytes-derived exosomes. [file Data_Sheet_5.XLSX]

## Sheet: Table 1
Table 1. Proteomes of hepatocytes-derived exosomes previously published. Experimental description of the hepatocytes sources, exosomes purification and mass spectrometry analysis is shown. Proteins are described by Gene symbol.
Culture supernantant of primary Rat hepatocytes	Culture supernantant HepAD38 HBV	Culture supernantant Huh-7 HBV	Proteomes comparison
Evidence: Proteomics	Evidence: proteomics	Evidence: proteomics	Core
Publication: Conde vancells J, et al., J Proteome Res. 2008 Dec; 7(12): 5157–5166.	Publication: Jia X et al., Molecular and cellular proteomics. 2017.	Publication: Zhao, X et al., Journal of proteome. Res. 2014, 13 5391-5402
Purification technique: ultracentrifugation + Sucrose density gradient	Purification technique: Ultracentrifugation	Purification tehcnique: Ultracentrifugation
proteomic technique: Label-free proteomics	proteomic technique: Label-free proteomics	proteomic technique: SILAC labeling and LC-MS/MS
In house Mascot	Proteome Discoverer	Macsquant
271 proteins	1410 proteins	191 proteins	48 proteins
HSPA5	ILVBL	A2M	HSPA5
PAH	KIAA1467	AGRN	DYNC1H1
ALDH1B1	C2orf72	ALDH1A1	YWHAG
LOC679840	HNRNPCL2	ALDOA	PDCD6IP
ASS1	DDX39A	ANXA2	BSG
HSD11B1	PDLIM1	ANXA2P2	APOE
PCK1	MYO1C	ANXA5	FN1
ACSL5	SNAP23	APOA1	CFL1
DYNC1H1	STXBP3	APOB	FASN
PC	LGALS8	APOC3	TUBB2A
MYH11	TNFRSF10A	APOE	EZR
ACADL	PSMD11	ATIC	TUBB4B
CYP2D3	PSMD12	ATP1A1	RPSA
YWHAG	PGRMC1	ATP1B1	ALDOA
ANXA4	CLIC1	ATP2B1	CCT4
METTL7B	EIF3F	ATP6V1A	ITGB1
RGD1562378	WWP2	AZGP1	GAPDH
SARDH	QSOX1	BSG	SDC4
RAB35	SLC33A1	CALML5	CCT3
ADK	IPO5	CASP14	PRDX1
RAB1	IGF2BP3	CCT3	RPL6
MSN	GOLIM4	CCT4	RAB7A
SLC2A2	AGRN	CCT8	HSP90AB1
LOC684887	PLOD2	CFL1	RPN1
ACAA2	PSMD14	CKB	ENO1
PDCD6IP	SDCBP	CLIC1	RAP1B
RAB43	NOP56	CLTA	SLC3A2
RETSAT	DDX3X	CLTC	RPS3
CSAD	CES2	COL14A1	LAMP1
PON3	MAN2B1	COL18A1	HSPA1A
SLC10A1	PPAP2A	COL5A2	HSPA8
ATP5A1	PPAP2B	CSTA	ANXA2
TUBA3A	CYB561D2	CTNNA1	ATP1A1
EHHADH	ENPP3	CTNNB1	EEF2
PSMC3	TOR1B	CTNND1	YWHAB
BSG	ADAM10	DCD	RPS4X
APOE	CDIPT	DIP2B	EEF1A1
CYP2C11	PRMT5	DPP4	LDHA
PDIA4	SLC9A3R1	DSG1	ICAM1
FN1	TNFRSF10B	DSP	GNAS
FTCD	PSMA7	DYNC1H1	YWHAZ
GNAI2	SCAMP3	EEF1A1	TCP1
CFL1	MGST3	EEF1A1P5	HSP90AA1
BHMT2	GIPC1	EEF1A2	ANXA5
PDZD2	AURKA	EEF2	YWHAE
UGT1A8	XPO1	ENO1	UGDH
PDIA3	PLXNB2	EZR	VCP
RDH7	NPC1	FABP5	CLTC
PIGR	SCAMP1	FASN
TUBA1B	SCAMP2	FLNA
FASN	ARPC1B	FN1
SLC21A4	ARPC2	GAPDH
UGT2B	ARPC3	GNAS
TUBB2A	PGRMC2	GNB1
GNA12	LAMA5	GNB2
AHCY	RER1	GNB3
SLC2A1	SURF4	GOLGA7
UGT1A6	SPTLC1	GPC3
TSC2	SPTLC2	H1F0
CALR	CTAGE5	H2AFJ
TARS	TM9SF1	H2BFS
SLC16A1	STX7	H3F3A
ACOX2	SLC16A6	H3F3C
ACTR2	SLC16A3	HBB
MFGE8	SLC31A1	HIST1H1B
TUBA3B	ABCC3	HIST1H1C
CLTA	ABCC4	HIST1H1D
BHMT	CAPN5	HIST1H2AB
RAB2A	YKT6	HIST1H2AC
TSG101	DHX15	HIST1H2AD
LOC680430	CYB5B	HIST1H2AG
CD81	PHGDH	HIST1H2AH
EZR	PSMD3	HIST1H2AJ
TUBB4B	B4GALT5	HIST1H2BC
HSD17B13	TPD52L2	HIST1H2BD
CYB5A	COCH	HIST1H2BH
RGD1565073	EPB41L2	HIST1H2BK
RPSA	TGOLN2	HIST1H2BL
LOC679983	B3GNT1	HIST1H2BM
NUCB2	SGCE	HIST1H2BN
MYH9	CHMP2A	HIST1H3A
UGT2B37	TSPAN6	HIST1H4A
RAB11A	ACTN4	HIST2H2BF
CYP2D5	AP1G1	HIST2H3A
LRRC46	STX6	HIST3H2A
ALDOA	SYNGR2	HIST3H3
CALM3	NARS	HNRNPK
UGT2B1	MYO1B	HNRNPU
CCT4	RRP9	HSP90AA1
AOX1	NRD1	HSP90AB1
ITGB1	CALU	HSP90B1
CAND1	AHCYL1	HSPA1A
FBP1	AKR1B10	HSPA5
ALDH9A1	MGRN1	HSPA6
PGRMC1	ACSL4	HSPA7
LOC682518	SNX3	HSPA8
CCT2	ADCY9	HSPD1
COX4I1	PLOD3	HSPG2
GAPDH	TSPAN3	ICAM1
FMO5	PLIN3	IDH1
ACTB	UGDH	IMPDH2
GNAO1	CTNND1	ITGB1
IRS1	DPM1	JUP
FGB	USO1	KRT18
ACSL1	SLC19A2	LAMP1
SDC4	TOM1	LDHA
ABCB11	HIST1H2BK	LSR
AKR1C14	DKC1	LTF
PON1	EIF5B	LYZ
HIST1H2BA	TRIM13	MARCKS
CD63	DNAJA2	MARCKSL1
CYP2D2	PLXNA2	NPM1
EPHX1	WDR1	NT5E
HIST1H2AA	ATP9A	NUDC
F2	ROCK2	PDCD6IP
ARF3	CPNE3	PFN1
CCT3	DNAJC13	PHGDH
PRDX1	PDCD6	PKM
CBS	VPS4B	PRDX1
RPL7	MPDU1	PROM1
RAB3D	ENTPD6	PSMC2
CANX	H2AFY	PTGFRN
RENBP	FLNB	PVR
LOC685186	SLC43A1	RAB10
RPL6	PRPF40A	RAB11A
RAB14	LGR5	RAB11B
RAB7A	ERLIN1	RAB5C
CYP4A2	TNFRSF21	RAB7A
ALDH1L1	BANF1	RAP1A
LOC684621	SF3B1	RAP1B
ALDH3A2	SNRNP200	RPL13
HSP90AB1	TOM1L1	RPL18
HSD17B11	CRTAP	RPL3
RHOA	SLC22A3	RPL30
RAB13	ATP6AP2	RPL4
CAT	ZMPSTE24	RPL6
RPN1	IDH1	RPL8
COPB1	ATRN	RPLP0
VARS	STAM2	RPLP0P6
CYP2A1	ALDH1L1	RPN1
ASGR1	DGAT1	RPS12
ENO1	ATP5H	RPS18
MGST1	TSPAN9	RPS19
RAP1B	FLOT1	RPS2
ETFA	CPD	RPS25
HMGCS2	GLRX3	RPS27A
CALM1	RSL1D1	RPS3
PHB2	WFS1	RPS4X
HSD17B12	TM7SF2	RPS4Y2
ARG1	B3GAT3	RPSA
LOC680097	ERLIN2	RRAS
ALDOB	PRPF6	RRAS2
SLC3A2	ENDOD1	RUVBL1
HSD3B5	SEC31A	RUVBL2
HIST2H4	VAMP5	S100A9
PDIA6	ABCC6	SBSN
RPS3	MPZL1	SCAMP3
POR	FKBP9	SDC1
YIPF5	IPO7	SDC4
LAMP1	APOM	SLC1A5
ABAT	ABCA1	SLC35B2
CYP2A2	LPHN2	SLC39A14
HSPA1A	SLC2A10	SLC3A2
CEACAM1	ACSL3	SLC7A5
CYP2D1	RAB3D	SLC9A3R1
SULT1A1	BAG3	STOM
XYLB	MAP4K4	TALDO1
ANXA6	AIFM1	TCP1
HSPA8	CLDN1	TFRC
CALM2	EML2	TM9SF3
RAB3A	TSPAN15	TM9SF4
ASPG	TXNDC12	TOP1
DPP4	AGR2	TPI1
ANXA2	CLPTM1	TUBB
P4HB	TOMM40	TUBB2A
EEF1A2	CYB5A	TUBB2B
ATP1A1	LDHA	TUBB4A
EEF2	ALDH1A1	TUBB4B
TST	GLUD1	UBA52
ACSL6	CYB5R3	UBB
SDHA	GSR	UBC
LMAN1	MT-CO2	UGDH
UGT2B17	PAH	VAMP2
HIST1H4M	SOD1	VAMP3
HSPA1L	CP	VCP
HSPA1B	F13A1	XRCC5
COMT	PNP	YWHAB
CPS1	GOT2	YWHAE
CCT5	PGK1	YWHAG
SND1	F2	YWHAQ
APOA5	F10	YWHAZ
TUBB3	ASS1
TMED10	SERPINC1
YWHAB	SERPINA1
REEP6	SERPINA3
HIST1H2BL	AGT
FTL	A2M
RPS4X	C3
ACACA	C5
GNB2	CST3
MVP	NRAS
KNG2	HRAS
MEP1A	LDLR
GNE	HLA-A
RAB1B	HBD
RGN	HBE1
EEF1A1	COL1A1
LDHA	KRT14
ICAM1	KRT6A
GNAS	APOA1
NRAS	APOE
RPS6	APOA2
CLU	FGA
GNB2L1	FGB
KPNB1	FGG
ALB	SLC4A1
AKR7A3	C9
YWHAZ	FN1
COPB2	RBP4
LOC684745	ORM1
ASL	AHSG
CAR3	ALB
AKR1D1	AFP
GNB4	TFRC
TCP1	TF
HSP90AA1	LTF
ANXA5	FTL
HBA-A2	FTH1
TMED2	VTN
YWHAE	CAT
ANPEP	FUCA1
MTHFD1	ALDOA
M6PR	ANXA1
ARF1	APOB
ACLY	SOD2
ADH1	KRT1
PGK1	TUBB4A
GCKR	GAPDH
UGDH	ERBB2
UBB	CAPNS1
ALDH2	RPN1
C4A	RPN2
GK	GNAI2
FMO3	HIST1H2AB
TUBB5	SLC4A2
SSR3	ATP1A1
RPLP2	ATP1B1
CYP2B3	ALDOB
RPL11	APP
CES1D	ALDH2
ACO1	ITGB3
SLCO1A2	ITGB2
AKR7A2	SERPINE1
ACTN1	SLC25A5
VCP	SERPINA5
ATP5B	ICAM1
CLTC	RPLP2
TRAP1	RPLP0
CD82	HLA-A
TUBA1C	SERPINA7
ALDH6A1	ITGB1
LOC682005	PRKCB
ALDH7A1	KRT18
HIST1H4B	KRT8
CTH	GLA
RAB12	GSN
HRAS	CDK1
GSTM1	ATP5B
FTH1	ENO1
PKLR	PYGL
MDH1	GPI
	NPM1
	ITGAV
	HIST1H2BJ
	SERPINE2
	EPHX1
	FABP1
	LDHB
	PROS1
	P4HB
	H1F0
	ASGR1
	ASGR2
	CTSD
	ANXA2
	CAPN1
	TUBB
	PSAP
	HEXB
	PFN1
	APRT
	EPRS
	CTSB
	HSP90AA1
	HNRNPC
	LAMB1
	YES1
	LYN
	FH
	THBS1
	GJB1
	IGF1R
	HSPA1A
	ANXA6
	ABCB1
	SLC3A2
	HSP90AB1
	ASNS
	GSTA1
	ITGA2B
	PLEK
	PTPRC
	MET
	HCK
	GNAI3
	ANXA5
	KRT16
	IGFBP1
	RPSA
	CD63
	ENO2
	ACAA1
	VIL1
	HMGB1
	TPM1
	ANXA4
	CNP
	DLD
	CTSH
	PARP1
	FURIN
	ALDOC
	C4A
	C4B
	H2AFZ
	UBC
	GAA
	SPP1
	DLAT
	PTPRF
	COX5B
	CTSA
	MGST1
	TFPI
	ESD
	HSPD1
	CLU
	HSPA5
	LAMC1
	ACP2
	HSPA8
	SLC2A1
	SLC2A3
	PYGB
	RALA
	RALB
	LAMP1
	FGFR1
	TOP1
	G6PD
	PC
	MTHFD1
	IGF2R
	ADH5
	PABPC1
	PCNA
	COL6A1
	COL6A2
	COL6A3
	SLC25A4
	SLC25A6
	F5
	IMPDH2
	ANXA3
	ACTN1
	CDH1
	SRC
	PEPD
	XRCC6
	XRCC5
	COX4I1
	IFITM1
	LAMP2
	CYBA
	VCAN
	ATP1A3
	EEF2
	KRT10
	KRT5
	PDIA4
	P4HA1
	CEACAM1
	PRKAR2A
	PRKCSH
	NID1
	AKR1A1
	PKM
	HSP90B1
	DARS
	JUP
	UQCRB
	ANPEP
	PVR
	CPN1
	IFNGR1
	B4GALT1
	EZR
	NME1
	NQO1
	RPS2
	ST6GAL1
	ITGB4
	GLB1
	HIST1H1B
	HIST1H1C
	EPCAM
	POR
	DPEP1
	ATP2A2
	UGT2B7
	GOT1
	ITGA2
	HLA-G
	DDX5
	PSMC3
	TCP1
	RPL35A
	ITGB5
	ARF4
	RPL7
	VCL
	PTPRA
	RPL17
	PGAM1
	SDC1
	NCL
	TNFRSF1A
	GGT1
	CSNK2A2
	ITIH2
	ITIH1
	ATP2B1
	ANXA7
	RAB4A
	RAB5A
	RAB6A
	PSMB1
	M6PR
	PZP
	OGN
	ATP6V1B2
	FLNA
	ACO1
	NT5E
	VDAC1
	ERBB3
	CD9
	PCMT1
	GART
	PAICS
	UBA1
	NME2
	ENPP1
	FGFR4
	FGFR3
	UQCRC2
	CES1
	FBLN1
	ITGA6
	SFPQ
	PPIB
	WARS
	RPS3
	JAK1
	AHCY
	CFL1
	ATP2B4
	RRM1
	KDELR1
	IL4R
	EEF1B2
	ATP5F1
	ACP1
	MPST
	RPS12
	FAS
	DNAJB1
	ATP5A1
	PSMA1
	PSMA3
	PSMA4
	MSN
	RPL13
	MGAT1
	HMGB2
	TARS
	VARS
	EEF1G
	STOM
	MAOB
	YWHAQ
	ATP6V0C
	RPL10
	CAD
	CALR
	CANX
	PSMA5
	PSMB4
	PSMB6
	PSMB5
	ABCD3
	MAPK1
	LAP3
	TPP2
	CTGF
	EPHA2
	SHC1
	TKT
	EEF1D
	MARCKS
	GNA11
	ERP29
	PRDX6
	BLVRB
	PRDX3
	RPL12
	CMPK1
	PEBP1
	PDIA3
	PPP2R1A
	HLA-C
	LRPAP1
	SLC7A1
	ALDH1B1
	MAT2A
	CPS1
	SDC4
	SLC6A6
	DNAJA1
	UQCRC1
	ATIC
	HNRNPH1
	YWHAB
	SFN
	STIP1
	PRDX2
	PYCR1
	HPD
	STX2
	ACSL1
	KIF5B
	ABCC1
	MAN1A1
	KDELR2
	SDC2
	SHMT1
	SHMT2
	HSPA4
	CTNNA1
	CTNNB1
	PHB
	RDX
	THBS4
	KRT9
	MYH9
	COPB2
	BSG
	ATP7B
	KRT2
	PSMC2
	ATP6V1E1
	RPL4
	PGM1
	BMPR1A
	GNL1
	SERPINF1
	DLST
	HSD17B2
	TGFBR2
	FDFT1
	TAGLN2
	TALDO1
	GGCX
	LIPA
	ATP6V1A
	HSPA9
	EIF4A3
	RPL3
	COL18A1
	DDOST
	IL6ST
	CCT6A
	USP8
	MDH2
	HADHA
	GARS
	IARS
	SLC19A1
	LRPPRC
	PRCP
	ECE1
	SLC1A4
	SSR1
	RANBP1
	AFM
	PSMC4
	VDAC2
	RANGAP1
	NOP2
	CRK
	CRKL
	NSF
	RPL5
	RPS9
	RPS10
	NEDD4
	IQGAP1
	STT3A
	CAPZB
	QARS
	UQCRFS1
	SLC6A8
	ATP5O
	SLC6A11
	PIP4K2A
	LSS
	CCT5
	HSPA13
	MARCKSL1
	ALDH9A1
	LMAN1
	FASN
	CCT3
	TUFM
	SARS
	PSMB3
	PSMB2
	TMED10
	RBM25
	PSEN1
	GNAQ
	SULT1A3
	SULT1A1
	GDI2
	SERPINH1
	ST13
	VASP
	DNM2
	BCAM
	PPT1
	RPL14
	CCT8
	CCT4
	ANXA11
	RAB5C
	RAB7A
	RAB9A
	RAB13
	MMP15
	GALK1
	SSR4
	BCAP31
	ALDH3A2
	GPC3
	HSD17B4
	PSMD7
	SGSH
	ARSE
	CLCN7
	RPS6KA3
	LUM
	PGD
	HNRNPM
	KPNA2
	SLC7A2
	AKR1C2
	CAPZA1
	SLC25A1
	ACLY
	COPB1
	COPA
	PTTG1IP
	SLC16A1
	IST1
	SUB1
	RARS
	USP14
	ATP1B3
	EPHB4
	NAPA
	SLC12A2
	CSE1L
	VCP
	MFAP3
	HADHB
	MANF
	MTTP
	NAP1L1
	ADK
	NPEPPS
	EIF3B
	ATP5J2
	MARS
	ITGA1
	ATP5I
	EIF6
	CLDN6
	TMEM33
	GEMIN4
	ARPC4
	TPI1
	EIF3E
	GABARAPL2
	MYL6
	ACTB
	EIF4A1
	RPS20
	PSMA6
	CDC42
	RAB8A
	SPCS3
	RAB2A
	RAB5B
	RAB10
	UBE2N
	RAB14
	ACTR3
	ACTR2
	COPS2
	ARF3
	ABCE1
	RAP1B
	RAP2B
	RPS3A
	RPL15
	RPL27
	ATP6V0D1
	HSPE1
	SEC61A1
	LYZ
	DAD1
	HNRNPK
	YWHAG
	RRAS2
	PPP1CA
	CALM1
	PSMC1
	PSMC5
	RPS8
	RPS15A
	RPS16
	YWHAE
	RPS18
	RPS11
	ARF6
	PSMC6
	RPL7A
	RPS4X
	PPP2CB
	RHOB
	RPS6
	VSNL1
	HIST1H4A
	RAB1A
	RAN
	RPS25
	RPS26
	GNB1
	RPL10A
	RPL11
	RPL8
	PPIA
	FKBP1A
	GRB2
	RAC1
	AP2B1
	GNAS
	YWHAZ
	EIF5A
	GNB2L1
	YBX1
	SEC11A
	ACTC1
	EEF1A1
	TUBA4A
	TUBB4B
	CSNK2A1
	NOMO3
	HBA1
	CXADR
	EIF4G2
	CSNK1G2
	CCT2
	GSTO1
	JAG1
	RELN
	PRKDC
	ADAM17
	IL13RA1
	NUCB2
	RHOG
	HSPG2
	EFNB1
	ATP2C1
	ATP11A
	SLC25A3
	CLTC
	HNRNPU
	SPTBN1
	SET
	CAP1
	HMGCS1
	SLC7A5
	KIF23
	RPL18A
	PLOD1
	NUCB1
	RPL6
	SLC25A11
	TGFBR3
	KRT17
	NOTCH2
	HGFAC
	AKR1C1
	SSBP1
	YWHAH
	ITIH3
	GFPT1
	PSME1
	APLP2
	PRDX1
	RPL18
	C1QBP
	CKAP4
	LRP1
	SRSF1
	ARHGAP1
	DHX9
	CRYZ
	SLC20A2
	LGALS3BP
	MFGE8
	SSRP1
	MGAT5
	AHNAK
	MGAT2
	GALNT2
	GALNT1
	AP1B1
	ASPH
	KIF5A
	STX4
	MERTK
	AIMP1
	ILF2
	LMAN2
	PTPRJ
	ECH1
	FLII
	ACACA
	TARDBP
	AIMP2
	PRDX4
	PSMD2
	SEMA3B
	DNAJC3
	DHRS2
	CLN3
	PTK7
	PLD1
	ILK
	OS9
	PDAP1
	ADAM9
	TMED1
	FZD5
	TCIRG1
	SQSTM1
	TUBB3
	ASAH1
	SERINC3
	IQGAP2
	MOGS
	ALCAM
	NACA
	SNTB1
	TUBB2A
	SCARB2
	DAG1
	DSG2
	EIF3A
	EFR3A
	SCRIB
	MLEC
	TTLL12
	DYNC1H1
	FLOT2
	RCN2
	GNA13
	GK3P
	RBM39
	FAT1
	SQLE
	PDIA5
	ITPR2
	ITPR3
	ITIH4
	RASA3
	MESDC2
	GANAB
	LBR
	MVP
	LASP1
	KPNB1
	KRT72
	HEPACAM
	SPCS2
	EMC2
	PSMD6
	LAPTM4A
	42615
	EFTUD2
	SNX17
	ARL6IP1
	SLC39A14
	POSTN
	ACOX1
	PDIA6
	EBP
	PON2
	PON3
	PTPRK
	RAB35
	RCN1
	TMED2
	PCBP1
	PCBP2
	DHCR24
	RSU1
	SEC23A
	RGN
	TGFBI
	SLC9A3R2
	TRAM1
	NSDHL
	SLC1A5
	MSMO1
	STXBP2
	VAMP3
	ATP6AP1
	RAB11B
	42620
	EXT1
	DDB1
	DPYSL2
	OCLN
	FSCN1
	MAN2A1
	UGCG
	PCK2
	CYP51A1
	UGP2
	MICB
	LEPRE1
	DAK
	ANO6
	PLCH1
	HSD17B12
	PIGG
	FAM69A
	FAM171A1
	BROX
	ZDHHC20
	CD276
	STEAP3
	GLT8D1
	VASN
	LAMTOR1
	RAB12
	KIAA1161
	LRRC8E
	RETSAT
	TMEM214
	STEAP1B
	LPCAT3
	PRPF8
	CASC4
	CNNM4
	SLC39A4
	VWA1
	NCEH1
	RHBDF2
	AQPEP
	CYP20A1
	TMEM205
	UGT2A3
	LCLAT1
	SEZ6L2
	RNF19B
	SLCO4C1
	QSOX2
	IKBIP
	HIST2H3A
	SND1
	BZW1
	LRRC8D
	LPCAT2
	MOB1B
	CHMP1B
	HS2ST1
	GSTA5
	ERMP1
	ZC3HAV1
	ATG9A
	ZFYVE16
	LRP10
	KDELC2
	DCXR
	GOLGA7
	TMED4
	GPR126
	TMEM55B
	PEG10
	42432
	MTDH
	FERMT3
	LAPTM4B
	CAND1
	LSR
	FRAS1
	STX12
	KLB
	HIST2H2AB
	RELL1
	PLD3
	LEPREL2
	CCDC50
	SLC44A2
	LRRC8A
	DNAJC10
	RHOT2
	SLC35F2
	CMIP
	KIAA2013
	ALDH16A1
	KIAA0319L
	PELP1
	ABHD12
	MPP5
	MREG
	ARRDC1
	CISD2
	SLC15A4
	IGSF1
	FITM2
	EMC1
	LRRC57
	GLT25D1
	SUMF2
	TMEM87A
	PCSK9
	HSD17B11
	TXNDC5
	UXS1
	RNF149
	DAGLB
	TMEM104
	CNNM3
	ABCF1
	CHST13
	LPCAT1
	STEAP2
	CADM4
	TSPAN14
	SVIP
	ATL2
	PLBD2
	THOC2
	VANGL1
	CYP2W1
	SLC35B2
	ITFG1
	RDH11
	PI4K2B
	STT3B
	SPPL2B
	HM13
	NUP210
	PIGO
	IPO4
	SCARB1
	TSKU
	RAB2B
	KIAA1199
	PDCD6IP
	SLC20A1
	THEM6
	MITD1
	SCFD1
	CANT1
	SLC44A1
	TMEM37
	BRI3BP
	FAM3C
	NCSTN
	TM9SF4
	NDRG1
	LPGAT1
	GCN1L1
	PIGK
	SORL1
	ANP32B
	PVRL2
	PTPRU
	TFG
	STAM
	GGH
	DDX17
	OSTF1
	ABCC2
	GLG1
	NINJ1
	ATP6V0A1
	EXT2
	BHMT
	PTP4A1
	HGD
	HLA-C
	NKD1
	C19orf10
	PIGT
	IGSF8
	WBP2
	NCLN
	TMBIM1
	ERGIC1
	RELT
	CCDC47
	ADIPOR1
	LRRC59
	ESAM
	FKBP10
	TMEM45B
	ARL8A
	GALM
	ORAI1
	ERLEC1
	YIPF6
	CYFIP2
	SLC47A1
	CPNE2
	CERS2
	VMP1
	ERO1L
	REEP6
	DDRGK1
	ITCH
	LOXL4
	TMX3
	HIST1H2AH
	B3GALT6
	SNX27
	DCBLD2
	NEDD4L
	SLC38A2
	VPS35
	PANX1
	ERGIC2
	ERBB2IP
	PIGS
	CLCC1
	MYADM
	CYP2S1
	PSMD1
	NEU1
	SORT1
	VAT1
	PIK3R4
	EIF3C
	DNAJC7
	PHB2
	SLC38A3
	OSMR
	SIGMAR1
	NAP1L4
	TM9SF2
	SLC29A1
	TSG101
	CPNE1
	CCT7
	PRMT1
	TEP1
	GDF15
	WDR77
	TUBA1C
	MYBBP1A
	CPPED1
	MXRA8
	SDF4
	FAM213A
	ERP44
	AGMAT
	ESYT1
	ALG1
	NDFIP1
	ANP32E
	LRRC1
	PI4K2A
	TMEM43
	FUCA2
	TUBB6
	VAMP8
	PTDSS2
	TMED9
	ACAT2
	LGR4
	SLC12A9
	TMEM59
	AP1M1
	CADM1
	SPRY4
	ZDHHC5
	SEMA4C
	TTYH3
	NRSN2
	TOLLIP
	WWP1
	MAGT1
	RAB1B
	LMAN2L
	NUCKS1
	EHD4
	SEMA6A
	SLC38A1
	SPNS1
	TMEM245
	CPVL
	TXNIP
	TMX1
	PTPN23
	DNAJC5
	CHMP4B
	POFUT1
	TUBB1
	SMOC1
	EHD1
	ALG9
	MVB12B
	GORASP2
	SFXN1
	VPS37B
	PARVB
	SLC38A10
	TMEM165
	EML4
	EPB41L5
	SDF2L1
	CSNK1G1
	PREB
	ATP13A1
	TM9SF3
	APMAP
	ABCB6
	VTA1
	EMC7
	CD320
	IL1RAP
	GPRC5C
	RTN4
	XPNPEP1
	ITM2C
	ACSS2
	DDX21
	NANS
	SLC17A5
	SLC2A9
	IL17RB
	SERINC1
	AGPAT3
	C1GALT1
	TNFRSF19
	SLC22A11
	FARSB
	SACM1L
	GINM1
	PLCXD1
	TMEM106B
	NDFIP2
	TMEM30A
	42624
	TMEM51
	TMEM248
	RMND1
	IMPAD1
	CMTM6
	TEX10
	QPCTL
	SLC39A1
	SLC2A8
	BET1L
	UGGT1
	TECR
	ERAP1
	CISD1
	GDE1
	IGF2BP1
	EHD3
	CNIH4
	PTPLAD1
	NDUFA13
	VAPA
	H2AFY2
	TMEM9
	DIP2B
	BCCIP
	MST4
	PTGFRN
	TMEM181
	LARS
	ATXN10
	DHCR7
	TNFRSF10D
	VPS29
	DNAJB11
	SEL1L
	B4GALT7
	PEF1
	SLC25A10
	UQCR10
	TJP2
	SLC23A2
	SEC63
	SLC2A6
	NDRG3
	NPC1L1
	PCYOX1
	TMEM2
	RABAC1
	LNPEP
	PLXNA1
	SLC25A13
	STOML2
	TMEM59L
	MRTO4
	CHIC2
	PARP4
	MAN1B1
	RALY
	PACSIN3
	RAB22A
	PSME2
	ACSL5
	SLC39A10
	KIDINS220
	HEG1
	ZNRF3
	TMCO1
	NDRG2
	STUB1
	PACSIN2
	SSR3
	PSMD13
	SLC12A4
	SLC7A11
	BAIAP2
	RUVBL2
	EIF3L
	RUVBL1
	NUDC
	VDAC3
	CFL2
	ERGIC3
	ITM2B
	SLC5A6
	NCKAP1
	CNPY2
	MYRF
	NOP58
	DERA
	TMX2
	DHRS7
	ZDHHC9
	TMED5
	TMED7
	GOLT1B
	PTRH2
	RAP2C
	PKP3
	ATP6V0A2
	TLN1
	DAAM1
	PLXND1
	FARP1
	HYOU1
	SUPT16H
	SRPRB
	TRPV2
	FLVCR1
	PSAT1
	F11R
	NPTN
	GPR56
	SLC12A7
	ALG5
	COPG1
	SPCS1
	EMILIN1
	MTCH2
	CSNK1G3
	SLC30A1
	SLC4A7
	ROBO1

## Sheet: Table 2
Table 2. Comparison of H. sapiens proteins identified in the ExEFs of P. vivax infected FRG huHep mice with the proteins identified in rat hepatocytes derived exosomes previously published in Conde vancells J, et al., 2008.
206 elements included exclusively in the ExEF proteome of P. vivax infected FRG huHep mice	30 common elements in the ExEF proteome of P. vivax infected FRG huHep mice and exosomes from rat hepatocytes	241 elements included exclusively in exosomes from rat hepatocytes
APOB	FN1	HSPA5
DSP	APOE	PAH
C5	CLTC	ALDH1B1
CFH	ANXA2	LOC679840
F5	CLU	ASS1
C4BPA	F2	HSD11B1
ITIH1	ATP5A1	PCK1
ITIH2	ATP5B	ACSL5
KLKB1	PON1	DYNC1H1
ITIH4	ARG1	PC
JUP	GAPDH	MYH11
KNG1	MYH9	ACADL
APOA1	ENO1	CYP2D3
PROS1	MSN	YWHAG
A2ML1	RAP1B	METTL7B
AFM	YWHAE	RGD1562378
GC	ANXA4	SARDH
HRG	ATP1A1	RAB35
CPN2	CALM1	ADK
F13B	CAT	RAB1
HRNR	EEF2	SLC2A2
SERPINA3	PGK1	LOC684887
APOC2	VCP	ACAA2
DSG1	ALDH7A1	PDCD6IP
HPX	C4A	RAB43
SERPINC1	PRDX1	RETSAT
SERPING1	TMED10	CSAD
F11	TUBB4B	PON3
C6	CYB5A	SLC10A1
CFB	APOA5	TUBA3A
C1S		EHHADH
C4BPB		PSMC3
CTSD		BSG
PGLYRP2		CYP2C11
VTN		PDIA4
AMBP		FTCD
CALML5		GNAI2
F12		CFL1
PRG4		BHMT2
CDHR2		PDZD2
PCYOX1		UGT1A8
A1BG		PDIA3
AGT		RDH7
APOH		PIGR
BCHE		TUBA1B
C1R		FASN
ITIH3		SLC21A4
KPRP		UGT2B
SERPINA6		TUBB2A
TPI1		GNA12
COL18A1		AHCY
APOC3		SLC2A1
ATRN		UGT1A6
CFI		TSC2
FLG2		CALR
GPLD1		TARS
HBB		SLC16A1
MASP1		ACOX2
RBP4		ACTR2
SERPINF2		MFGE8
TGM1		TUBA3B
PKM		CLTA
AZGP1		BHMT
FABP5		RAB2A
FLG		TSG101
MYH14		LOC680430
S100A8		CD81
VDAC2		EZR
LCAT		HSD17B13
PSMB1		RGD1565073
AHSG		RPSA
APOA2		LOC679983
APOM		NUCB2
HPR		UGT2B37
HSPB1		RAB11A
LGALS7		CYP2D5
LPA		LRRC46
MDH2		ALDOA
ORM2		CALM3
S100A7		UGT2B1
S100A9		CCT4
SERPINA4		AOX1
SERPINB3		ITGB1
ACY1		CAND1
ACTN4		FBP1
APOL1		ALDH9A1
CASP14		PGRMC1
CKMT1A		LOC682518
GLUD1		CCT2
IVL		COX4I1
PGAM1		FMO5
SERPIND1		ACTB
ACADVL		GNAO1
AHNAK		IRS1
APOF		FGB
C4B		ACSL1
C8A		SDC4
CALML3		ABCB11
CTSB		AKR1C14
GM2A		HIST1H2BA
HIST1H2BK		CD63
PIP		CYP2D2
PKP1		EPHX1
PLEC		HIST1H2AA
PSMA2		ARF3
PSMB3		CCT3
RPS27A		CBS
S100A11		RPL7
S100A14		RAB3D
SAA4		CANX
SERPINA7		RENBP
SFN		LOC685186
SHBG		RPL6
SQRDL		RAB14
VDAC1		RAB7A
TGM3		CYP4A2
ANXA1		ALDH1L1
ANXA3		LOC684621
ANXA8		ALDH3A2
APOC1		HSP90AB1
B2M		HSD17B11
CSTA		RHOA
CSTB		RAB13
CTSA		RPN1
CTSV		COPB1
DCD		VARS
DSC1		CYP2A1
F10		ASGR1
FETUB		MGST1
GSN		ETFA
HADHA		HMGCS2
Homo		PHB2
MGAM		HSD17B12
NCCRP1		LOC680097
PM20D1		ALDOB
SBSN		SLC3A2
SEPP1		HSD3B5
SERPINB4		HIST2H4
SOD1		PDIA6
TPM4		RPS3
VWF		POR
AMY1A		YIPF5
IGLC2		LAMP1
MBL2		ABAT
SELENOP		CYP2A2
ZG16B		HSPA1A
ACO2		CEACAM1
ACPP		CYP2D1
APOC4		SULT1A1
APOD		XYLB
CFHR2		ANXA6
CTSC		HSPA8
GDPD3		CALM2
GLUL		RAB3A
GPI		ASPG
GSTP1		DPP4
HADHB		P4HB
HBA1		EEF1A2
HEXB		TST
HIST1H2AG		ACSL6
HMGB1		SDHA
HSPA9		LMAN1
HSPD1		UGT2B17
IGKC		HIST1H4M
MASP2		HSPA1L
PHB		HSPA1B
POF1B		COMT
PSAPL1		CPS1
RAB1A		CCT5
RPL22		SND1
RPL36A		TUBB3
S100A16		YWHAB
SERPINB12		REEP6
SERPINF1		HIST1H2BL
SPRR1B		FTL
STOM		RPS4X
TUBA4A		ACACA
TXN		GNB2
TYMP		MVP
UQCRC2		KNG2
UQCRH		MEP1A
ADH1C		GNE
CFHR1		RAB1B
ECM1		RGN
FCGBP		EEF1A1
GGCT		LDHA
GSDMA		ICAM1
MENT		GNAS
MYH1		NRAS
CHMP4C		RPS6
FAM129C		GNB2L1
LAMC1		KPNB1
PRSS3		ALB
SHROOM3		AKR7A3
SLC6A4		YWHAZ
SPTLC2		COPB2
PSMB6		LOC684745
BFAR		ASL
CKMT2		CAR3
CSRP1		AKR1D1
CUX1		GNB4
DENND6B		TCP1
GSTM3		HSP90AA1
PRRC2A		ANXA5
PZP		HBA-A2
VNN1		TMED2
		ANPEP
		MTHFD1
		M6PR
		ARF1
		ACLY
		ADH1
		GCKR
		UGDH
		UBB
		ALDH2
		GK
		FMO3
		TUBB5
		SSR3
		RPLP2
		CYP2B3
		RPL11
		CES1D
		ACO1
		SLCO1A2
		AKR7A2
		ACTN1
		TRAP1
		CD82
		TUBA1C
		ALDH6A1
		LOC682005
		HIST1H4B
		CTH
		RAB12
		HRAS
		GSTM1
		FTH1
		PKLR
		MDH1

## Sheet: Table 3
Table 3. Comparison of H. sapiens proteins identified in the ExEFs of P. vivax infected FRG huHep mice with the proteins identified in the HepAD38 hepatocytes derived exosomes previously published in Jia X et al., 2017.
147 elements included exclusively in the ExEF proteome of P. vivax infected FRG huHep mice	89 common elements in the ExEF proteome of P. vivax infected FRG huHep mice and exosomes from HepAD38	1321 elements included exclusively in exosomes from HepAD38
DSP	APOB	42432
CFH	C5	42615
C4BPA	F5	42620
KLKB1	FN1	42624
KNG1	ITIH1	ILVBL
A2ML1	ITIH2	KIAA1467
GC	APOE	C2orf72
HRG	ITIH4	HNRNPCL2
CPN2	JUP	DDX39A
F13B	APOA1	PDLIM1
HRNR	PROS1	MYO1C
APOC2	AFM	SNAP23
DSG1	CLTC	STXBP3
HPX	ANXA2	LGALS8
SERPING1	CLU	TNFRSF10A
F11	SERPINA3	PSMD11
C6	SERPINC1	PSMD12
CFB	CTSD	PGRMC1
C1S	F2	CLIC1
C4BPB	VTN	EIF3F
PGLYRP2	PCYOX1	WWP2
AMBP	AGT	QSOX1
CALML5	ATP5A1	SLC33A1
F12	ATP5B	IPO5
PRG4	ITIH3	IGF2BP3
CDHR2	TPI1	GOLIM4
A1BG	COL18A1	AGRN
APOH	ATRN	PLOD2
BCHE	RBP4	PSMD14
C1R	PKM	SDCBP
KPRP	VDAC2	NOP56
SERPINA6	PSMB1	DDX3X
APOC3	AHSG	CES2
CFI	APOA2	MAN2B1
FLG2	APOM	PPAP2A
GPLD1	GAPDH	PPAP2B
HBB	MDH2	CYB561D2
MASP1	MYH9	ENPP3
PON1	ACTN4	TOR1B
SERPINF2	GLUD1	ADAM10
TGM1	PGAM1	CDIPT
ARG1	AHNAK	PRMT5
AZGP1	C4B	SLC9A3R1
FABP5	CTSB	TNFRSF10B
FLG	ENO1	PSMA7
MYH14	HIST1H2BK	SCAMP3
S100A8	MSN	MGST3
LCAT	PSMB3	GIPC1
HPR	RAP1B	AURKA
HSPB1	SERPINA7	XPO1
LGALS7	SFN	PLXNB2
LPA	VDAC1	NPC1
ORM2	YWHAE	SCAMP1
S100A7	ANXA1	SCAMP2
S100A9	ANXA3	ARPC1B
SERPINA4	ANXA4	ARPC2
SERPINB3	ATP1A1	ARPC3
ACY1	CALM1	PGRMC2
APOL1	CAT	LAMA5
CASP14	CTSA	RER1
CKMT1A	EEF2	SURF4
IVL	F10	SPTLC1
SERPIND1	GSN	CTAGE5
ACADVL	HADHA	TM9SF1
APOF	PGK1	STX7
C8A	SOD1	SLC16A6
CALML3	VCP	SLC16A3
GM2A	C4A	SLC31A1
PIP	GPI	ABCC3
PKP1	HADHB	ABCC4
PLEC	HBA1	CAPN5
PSMA2	HEXB	YKT6
RPS27A	HMGB1	DHX15
S100A11	HSPA9	CYB5B
S100A14	HSPD1	PHGDH
SAA4	PHB	PSMD3
SHBG	PRDX1	B4GALT5
SQRDL	RAB1A	TPD52L2
TGM3	SERPINF1	COCH
ANXA8	STOM	EPB41L2
APOC1	TMED10	TGOLN2
B2M	TUBA4A	B3GNT1
CSTA	UQCRC2	SGCE
CSTB	TUBB4B	CHMP2A
CTSV	CYB5A	TSPAN6
DCD	LAMC1	AP1G1
DSC1	SPTLC2	STX6
FETUB	PSMB6	SYNGR2
Homo	PZP	NARS
MGAM		MYO1B
NCCRP1		RRP9
PM20D1		NRD1
SBSN		CALU
SEPP1		AHCYL1
SERPINB4		AKR1B10
TPM4		MGRN1
VWF		ACSL4
AMY1A		SNX3
IGLC2		ADCY9
MBL2		PLOD3
SELENOP		TSPAN3
ZG16B		PLIN3
ACO2		UGDH
ACPP		CTNND1
ALDH7A1		DPM1
APOC4		USO1
APOD		SLC19A2
CFHR2		TOM1
CTSC		DKC1
GDPD3		EIF5B
GLUL		TRIM13
GSTP1		DNAJA2
HIST1H2AG		PLXNA2
IGKC		WDR1
MASP2		ATP9A
POF1B		ROCK2
PSAPL1		CPNE3
RPL22		DNAJC13
RPL36A		PDCD6
S100A16		VPS4B
SERPINB12		MPDU1
SPRR1B		ENTPD6
TXN		H2AFY
TYMP		FLNB
UQCRH		SLC43A1
ADH1C		PRPF40A
CFHR1		LGR5
ECM1		ERLIN1
FCGBP		TNFRSF21
GGCT		BANF1
GSDMA		SF3B1
MENT		SNRNP200
MYH1		TOM1L1
CHMP4C		CRTAP
FAM129C		SLC22A3
PRSS3		ATP6AP2
SHROOM3		ZMPSTE24
SLC6A4		IDH1
BFAR		STAM2
CKMT2		ALDH1L1
CSRP1		DGAT1
CUX1		ATP5H
DENND6B		TSPAN9
GSTM3		FLOT1
PRRC2A		CPD
VNN1		GLRX3
APOA5		RSL1D1
		WFS1
		TM7SF2
		B3GAT3
		ERLIN2
		PRPF6
		ENDOD1
		SEC31A
		VAMP5
		ABCC6
		MPZL1
		FKBP9
		IPO7
		ABCA1
		LPHN2
		SLC2A10
		ACSL3
		RAB3D
		BAG3
		MAP4K4
		AIFM1
		CLDN1
		EML2
		TSPAN15
		TXNDC12
		AGR2
		CLPTM1
		TOMM40
		LDHA
		ALDH1A1
		CYB5R3
		GSR
		MT-CO2
		PAH
		CP
		F13A1
		PNP
		GOT2
		ASS1
		SERPINA1
		A2M
		C3
		CST3
		NRAS
		HRAS
		LDLR
		HLA-A
		HBD
		HBE1
		COL1A1
		KRT14
		KRT6A
		FGA
		FGB
		FGG
		SLC4A1
		C9
		ORM1
		ALB
		AFP
		TFRC
		TF
		LTF
		FTL
		FTH1
		FUCA1
		ALDOA
		SOD2
		KRT1
		TUBB4A
		ERBB2
		CAPNS1
		RPN1
		RPN2
		GNAI2
		HIST1H2AB
		SLC4A2
		ATP1B1
		ALDOB
		APP
		ALDH2
		ITGB3
		ITGB2
		SERPINE1
		SLC25A5
		SERPINA5
		ICAM1
		RPLP2
		RPLP0
		ITGB1
		PRKCB
		KRT18
		KRT8
		GLA
		CDK1
		PYGL
		NPM1
		ITGAV
		HIST1H2BJ
		SERPINE2
		EPHX1
		FABP1
		LDHB
		P4HB
		H1F0
		ASGR1
		ASGR2
		CAPN1
		TUBB
		PSAP
		PFN1
		APRT
		EPRS
		HSP90AA1
		HNRNPC
		LAMB1
		YES1
		LYN
		FH
		THBS1
		GJB1
		IGF1R
		HSPA1A
		ANXA6
		ABCB1
		SLC3A2
		HSP90AB1
		ASNS
		GSTA1
		ITGA2B
		PLEK
		PTPRC
		MET
		HCK
		GNAI3
		ANXA5
		KRT16
		IGFBP1
		RPSA
		CD63
		ENO2
		ACAA1
		VIL1
		TPM1
		CNP
		DLD
		CTSH
		PARP1
		FURIN
		ALDOC
		H2AFZ
		UBC
		GAA
		SPP1
		DLAT
		PTPRF
		COX5B
		MGST1
		TFPI
		ESD
		HSPA5
		ACP2
		HSPA8
		SLC2A1
		SLC2A3
		PYGB
		RALA
		RALB
		LAMP1
		FGFR1
		TOP1
		G6PD
		PC
		MTHFD1
		IGF2R
		ADH5
		PABPC1
		PCNA
		COL6A1
		COL6A2
		COL6A3
		SLC25A4
		SLC25A6
		IMPDH2
		ACTN1
		CDH1
		SRC
		PEPD
		XRCC6
		XRCC5
		COX4I1
		IFITM1
		LAMP2
		CYBA
		VCAN
		ATP1A3
		KRT10
		KRT5
		PDIA4
		P4HA1
		CEACAM1
		PRKAR2A
		PRKCSH
		NID1
		AKR1A1
		HSP90B1
		DARS
		UQCRB
		ANPEP
		PVR
		CPN1
		IFNGR1
		B4GALT1
		EZR
		NME1
		NQO1
		RPS2
		ST6GAL1
		ITGB4
		GLB1
		HIST1H1B
		HIST1H1C
		EPCAM
		POR
		DPEP1
		ATP2A2
		UGT2B7
		GOT1
		ITGA2
		HLA-G
		DDX5
		PSMC3
		TCP1
		RPL35A
		ITGB5
		ARF4
		RPL7
		VCL
		PTPRA
		RPL17
		SDC1
		NCL
		TNFRSF1A
		GGT1
		CSNK2A2
		ATP2B1
		ANXA7
		RAB4A
		RAB5A
		RAB6A
		M6PR
		OGN
		ATP6V1B2
		FLNA
		ACO1
		NT5E
		ERBB3
		CD9
		PCMT1
		GART
		PAICS
		UBA1
		NME2
		ENPP1
		FGFR4
		FGFR3
		CES1
		FBLN1
		ITGA6
		SFPQ
		PPIB
		WARS
		RPS3
		JAK1
		AHCY
		CFL1
		ATP2B4
		RRM1
		KDELR1
		IL4R
		EEF1B2
		ATP5F1
		ACP1
		MPST
		RPS12
		FAS
		DNAJB1
		PSMA1
		PSMA3
		PSMA4
		RPL13
		MGAT1
		HMGB2
		TARS
		VARS
		EEF1G
		MAOB
		YWHAQ
		ATP6V0C
		RPL10
		CAD
		CALR
		CANX
		PSMA5
		PSMB4
		PSMB5
		ABCD3
		MAPK1
		LAP3
		TPP2
		CTGF
		EPHA2
		SHC1
		TKT
		EEF1D
		MARCKS
		GNA11
		ERP29
		PRDX6
		BLVRB
		PRDX3
		RPL12
		CMPK1
		PEBP1
		PDIA3
		PPP2R1A
		HLA-C
		LRPAP1
		SLC7A1
		ALDH1B1
		MAT2A
		CPS1
		SDC4
		SLC6A6
		DNAJA1
		UQCRC1
		ATIC
		HNRNPH1
		YWHAB
		STIP1
		PRDX2
		PYCR1
		HPD
		STX2
		ACSL1
		KIF5B
		ABCC1
		MAN1A1
		KDELR2
		SDC2
		SHMT1
		SHMT2
		HSPA4
		CTNNA1
		CTNNB1
		RDX
		THBS4
		KRT9
		COPB2
		BSG
		ATP7B
		KRT2
		PSMC2
		ATP6V1E1
		RPL4
		PGM1
		BMPR1A
		GNL1
		DLST
		HSD17B2
		TGFBR2
		FDFT1
		TAGLN2
		TALDO1
		GGCX
		LIPA
		ATP6V1A
		EIF4A3
		RPL3
		DDOST
		IL6ST
		CCT6A
		USP8
		GARS
		IARS
		SLC19A1
		LRPPRC
		PRCP
		ECE1
		SLC1A4
		SSR1
		RANBP1
		PSMC4
		RANGAP1
		NOP2
		CRK
		CRKL
		NSF
		RPL5
		RPS9
		RPS10
		NEDD4
		IQGAP1
		STT3A
		CAPZB
		QARS
		UQCRFS1
		SLC6A8
		ATP5O
		SLC6A11
		PIP4K2A
		LSS
		CCT5
		HSPA13
		MARCKSL1
		ALDH9A1
		LMAN1
		FASN
		CCT3
		TUFM
		SARS
		PSMB2
		RBM25
		PSEN1
		GNAQ
		SULT1A3
		SULT1A1
		GDI2
		SERPINH1
		ST13
		VASP
		DNM2
		BCAM
		PPT1
		RPL14
		CCT8
		CCT4
		ANXA11
		RAB5C
		RAB7A
		RAB9A
		RAB13
		MMP15
		GALK1
		SSR4
		BCAP31
		ALDH3A2
		GPC3
		HSD17B4
		PSMD7
		SGSH
		ARSE
		CLCN7
		RPS6KA3
		LUM
		PGD
		HNRNPM
		KPNA2
		SLC7A2
		AKR1C2
		CAPZA1
		SLC25A1
		ACLY
		COPB1
		COPA
		PTTG1IP
		SLC16A1
		IST1
		SUB1
		RARS
		USP14
		ATP1B3
		EPHB4
		NAPA
		SLC12A2
		CSE1L
		MFAP3
		MANF
		MTTP
		NAP1L1
		ADK
		NPEPPS
		EIF3B
		ATP5J2
		MARS
		ITGA1
		ATP5I
		EIF6
		CLDN6
		TMEM33
		GEMIN4
		ARPC4
		EIF3E
		GABARAPL2
		MYL6
		ACTB
		EIF4A1
		RPS20
		PSMA6
		CDC42
		RAB8A
		SPCS3
		RAB2A
		RAB5B
		RAB10
		UBE2N
		RAB14
		ACTR3
		ACTR2
		COPS2
		ARF3
		ABCE1
		RAP2B
		RPS3A
		RPL15
		RPL27
		ATP6V0D1
		HSPE1
		SEC61A1
		LYZ
		DAD1
		HNRNPK
		YWHAG
		RRAS2
		PPP1CA
		PSMC1
		PSMC5
		RPS8
		RPS15A
		RPS16
		RPS18
		RPS11
		ARF6
		PSMC6
		RPL7A
		RPS4X
		PPP2CB
		RHOB
		RPS6
		VSNL1
		HIST1H4A
		RAN
		RPS25
		RPS26
		GNB1
		RPL10A
		RPL11
		RPL8
		PPIA
		FKBP1A
		GRB2
		RAC1
		AP2B1
		GNAS
		YWHAZ
		EIF5A
		GNB2L1
		YBX1
		SEC11A
		ACTC1
		EEF1A1
		CSNK2A1
		NOMO3
		CXADR
		EIF4G2
		CSNK1G2
		CCT2
		GSTO1
		JAG1
		RELN
		PRKDC
		ADAM17
		IL13RA1
		NUCB2
		RHOG
		HSPG2
		EFNB1
		ATP2C1
		ATP11A
		SLC25A3
		HNRNPU
		SPTBN1
		SET
		CAP1
		HMGCS1
		SLC7A5
		KIF23
		RPL18A
		PLOD1
		NUCB1
		RPL6
		SLC25A11
		TGFBR3
		KRT17
		NOTCH2
		HGFAC
		AKR1C1
		SSBP1
		YWHAH
		GFPT1
		PSME1
		APLP2
		RPL18
		C1QBP
		CKAP4
		LRP1
		SRSF1
		ARHGAP1
		DHX9
		CRYZ
		SLC20A2
		LGALS3BP
		MFGE8
		SSRP1
		MGAT5
		MGAT2
		GALNT2
		GALNT1
		AP1B1
		ASPH
		KIF5A
		STX4
		MERTK
		AIMP1
		ILF2
		LMAN2
		PTPRJ
		ECH1
		FLII
		ACACA
		TARDBP
		AIMP2
		PRDX4
		PSMD2
		SEMA3B
		DNAJC3
		DHRS2
		CLN3
		PTK7
		PLD1
		ILK
		OS9
		PDAP1
		ADAM9
		TMED1
		FZD5
		TCIRG1
		SQSTM1
		TUBB3
		ASAH1
		SERINC3
		IQGAP2
		MOGS
		ALCAM
		NACA
		SNTB1
		TUBB2A
		SCARB2
		DAG1
		DSG2
		EIF3A
		EFR3A
		SCRIB
		MLEC
		TTLL12
		DYNC1H1
		FLOT2
		RCN2
		GNA13
		GK3P
		RBM39
		FAT1
		SQLE
		PDIA5
		ITPR2
		ITPR3
		RASA3
		MESDC2
		GANAB
		LBR
		MVP
		LASP1
		KPNB1
		KRT72
		HEPACAM
		SPCS2
		EMC2
		PSMD6
		LAPTM4A
		EFTUD2
		SNX17
		ARL6IP1
		SLC39A14
		POSTN
		ACOX1
		PDIA6
		EBP
		PON2
		PON3
		PTPRK
		RAB35
		RCN1
		TMED2
		PCBP1
		PCBP2
		DHCR24
		RSU1
		SEC23A
		RGN
		TGFBI
		SLC9A3R2
		TRAM1
		NSDHL
		SLC1A5
		MSMO1
		STXBP2
		VAMP3
		ATP6AP1
		RAB11B
		EXT1
		DDB1
		DPYSL2
		OCLN
		FSCN1
		MAN2A1
		UGCG
		PCK2
		CYP51A1
		UGP2
		MICB
		LEPRE1
		DAK
		ANO6
		PLCH1
		HSD17B12
		PIGG
		FAM69A
		FAM171A1
		BROX
		ZDHHC20
		CD276
		STEAP3
		GLT8D1
		VASN
		LAMTOR1
		RAB12
		KIAA1161
		LRRC8E
		RETSAT
		TMEM214
		STEAP1B
		LPCAT3
		PRPF8
		CASC4
		CNNM4
		SLC39A4
		VWA1
		NCEH1
		RHBDF2
		AQPEP
		CYP20A1
		TMEM205
		UGT2A3
		LCLAT1
		SEZ6L2
		RNF19B
		SLCO4C1
		QSOX2
		IKBIP
		HIST2H3A
		SND1
		BZW1
		LRRC8D
		LPCAT2
		MOB1B
		CHMP1B
		HS2ST1
		GSTA5
		ERMP1
		ZC3HAV1
		ATG9A
		ZFYVE16
		LRP10
		KDELC2
		DCXR
		GOLGA7
		TMED4
		GPR126
		TMEM55B
		PEG10
		MTDH
		FERMT3
		LAPTM4B
		CAND1
		LSR
		FRAS1
		STX12
		KLB
		HIST2H2AB
		RELL1
		PLD3
		LEPREL2
		CCDC50
		SLC44A2
		LRRC8A
		DNAJC10
		RHOT2
		SLC35F2
		CMIP
		KIAA2013
		ALDH16A1
		KIAA0319L
		PELP1
		ABHD12
		MPP5
		MREG
		ARRDC1
		CISD2
		SLC15A4
		IGSF1
		FITM2
		EMC1
		LRRC57
		GLT25D1
		SUMF2
		TMEM87A
		PCSK9
		HSD17B11
		TXNDC5
		UXS1
		RNF149
		DAGLB
		TMEM104
		CNNM3
		ABCF1
		CHST13
		LPCAT1
		STEAP2
		CADM4
		TSPAN14
		SVIP
		ATL2
		PLBD2
		THOC2
		VANGL1
		CYP2W1
		SLC35B2
		ITFG1
		RDH11
		PI4K2B
		STT3B
		SPPL2B
		HM13
		NUP210
		PIGO
		IPO4
		SCARB1
		TSKU
		RAB2B
		KIAA1199
		PDCD6IP
		SLC20A1
		THEM6
		MITD1
		SCFD1
		CANT1
		SLC44A1
		TMEM37
		BRI3BP
		FAM3C
		NCSTN
		TM9SF4
		NDRG1
		LPGAT1
		GCN1L1
		PIGK
		SORL1
		ANP32B
		PVRL2
		PTPRU
		TFG
		STAM
		GGH
		DDX17
		OSTF1
		ABCC2
		GLG1
		NINJ1
		ATP6V0A1
		EXT2
		BHMT
		PTP4A1
		HGD
		NKD1
		C19orf10
		PIGT
		IGSF8
		WBP2
		NCLN
		TMBIM1
		ERGIC1
		RELT
		CCDC47
		ADIPOR1
		LRRC59
		ESAM
		FKBP10
		TMEM45B
		ARL8A
		GALM
		ORAI1
		ERLEC1
		YIPF6
		CYFIP2
		SLC47A1
		CPNE2
		CERS2
		VMP1
		ERO1L
		REEP6
		DDRGK1
		ITCH
		LOXL4
		TMX3
		HIST1H2AH
		B3GALT6
		SNX27
		DCBLD2
		NEDD4L
		SLC38A2
		VPS35
		PANX1
		ERGIC2
		ERBB2IP
		PIGS
		CLCC1
		MYADM
		CYP2S1
		PSMD1
		NEU1
		SORT1
		VAT1
		PIK3R4
		EIF3C
		DNAJC7
		PHB2
		SLC38A3
		OSMR
		SIGMAR1
		NAP1L4
		TM9SF2
		SLC29A1
		TSG101
		CPNE1
		CCT7
		PRMT1
		TEP1
		GDF15
		WDR77
		TUBA1C
		MYBBP1A
		CPPED1
		MXRA8
		SDF4
		FAM213A
		ERP44
		AGMAT
		ESYT1
		ALG1
		NDFIP1
		ANP32E
		LRRC1
		PI4K2A
		TMEM43
		FUCA2
		TUBB6
		VAMP8
		PTDSS2
		TMED9
		ACAT2
		LGR4
		SLC12A9
		TMEM59
		AP1M1
		CADM1
		SPRY4
		ZDHHC5
		SEMA4C
		TTYH3
		NRSN2
		TOLLIP
		WWP1
		MAGT1
		RAB1B
		LMAN2L
		NUCKS1
		EHD4
		SEMA6A
		SLC38A1
		SPNS1
		TMEM245
		CPVL
		TXNIP
		TMX1
		PTPN23
		DNAJC5
		CHMP4B
		POFUT1
		TUBB1
		SMOC1
		EHD1
		ALG9
		MVB12B
		GORASP2
		SFXN1
		VPS37B
		PARVB
		SLC38A10
		TMEM165
		EML4
		EPB41L5
		SDF2L1
		CSNK1G1
		PREB
		ATP13A1
		TM9SF3
		APMAP
		ABCB6
		VTA1
		EMC7
		CD320
		IL1RAP
		GPRC5C
		RTN4
		XPNPEP1
		ITM2C
		ACSS2
		DDX21
		NANS
		SLC17A5
		SLC2A9
		IL17RB
		SERINC1
		AGPAT3
		C1GALT1
		TNFRSF19
		SLC22A11
		FARSB
		SACM1L
		GINM1
		PLCXD1
		TMEM106B
		NDFIP2
		TMEM30A
		TMEM51
		TMEM248
		RMND1
		IMPAD1
		CMTM6
		TEX10
		QPCTL
		SLC39A1
		SLC2A8
		BET1L
		UGGT1
		TECR
		ERAP1
		CISD1
		GDE1
		IGF2BP1
		EHD3
		CNIH4
		PTPLAD1
		NDUFA13
		VAPA
		H2AFY2
		TMEM9
		DIP2B
		BCCIP
		MST4
		PTGFRN
		TMEM181
		LARS
		ATXN10
		DHCR7
		TNFRSF10D
		VPS29
		DNAJB11
		SEL1L
		B4GALT7
		PEF1
		SLC25A10
		UQCR10
		TJP2
		SLC23A2
		SEC63
		SLC2A6
		NDRG3
		NPC1L1
		TMEM2
		RABAC1
		LNPEP
		PLXNA1
		SLC25A13
		STOML2
		TMEM59L
		MRTO4
		CHIC2
		PARP4
		MAN1B1
		RALY
		PACSIN3
		RAB22A
		PSME2
		ACSL5
		SLC39A10
		KIDINS220
		HEG1
		ZNRF3
		TMCO1
		NDRG2
		STUB1
		PACSIN2
		SSR3
		PSMD13
		SLC12A4
		SLC7A11
		BAIAP2
		RUVBL2
		EIF3L
		RUVBL1
		NUDC
		VDAC3
		CFL2
		ERGIC3
		ITM2B
		SLC5A6
		NCKAP1
		CNPY2
		MYRF
		NOP58
		DERA
		TMX2
		DHRS7
		ZDHHC9
		TMED5
		TMED7
		GOLT1B
		PTRH2
		RAP2C
		PKP3
		ATP6V0A2
		TLN1
		DAAM1
		PLXND1
		FARP1
		HYOU1
		SUPT16H
		SRPRB
		TRPV2
		FLVCR1
		PSAT1
		F11R
		NPTN
		GPR56
		SLC12A7
		ALG5
		COPG1
		SPCS1
		EMILIN1
		MTCH2
		CSNK1G3
		SLC30A1
		SLC4A7
		ROBO1

## Sheet: Table 4
Table 4. Comparison of H. sapiens proteins identified in the ExEFs of P. vivax infected FRG huHep mice with the proteins identified in the Huh7 hepatocytes derived exosomes previously published in Zhao, X et al., 2014.
200 elements included exclusively in the ExEF proteome of P. vivax infected FRG huHep mice	36 common elements in the ExEF proteome of P. vivax infected FRG huHep mice and exosomes from Huh7	155 elements included exclusively in exosomes from Huh7
C5	APOB	A2M
CFH	DSP	AGRN
F5	FN1	ALDH1A1
C4BPA	APOE	ALDOA
ITIH1	JUP	ANXA2P2
ITIH2	APOA1	ANXA5
KLKB1	CLTC	ATIC
ITIH4	ANXA2	ATP1B1
KNG1	DSG1	ATP2B1
PROS1	CALML5	ATP6V1A
A2ML1	TPI1	BSG
AFM	COL18A1	CCT3
GC	APOC3	CCT4
HRG	HBB	CCT8
CLU	PKM	CFL1
CPN2	AZGP1	CKB
F13B	FABP5	CLIC1
HRNR	GAPDH	CLTA
SERPINA3	S100A9	COL14A1
APOC2	CASP14	COL5A2
HPX	ENO1	CTNNA1
SERPINC1	HIST1H2BK	CTNNB1
SERPING1	RAP1B	CTNND1
F11	RPS27A	DIP2B
C6	YWHAE	DPP4
CFB	ATP1A1	DYNC1H1
C1S	CSTA	EEF1A1
C4BPB	DCD	EEF1A1P5
CTSD	EEF2	EEF1A2
F2	SBSN	EZR
PGLYRP2	VCP	FASN
VTN	HIST1H2AG	FLNA
AMBP	HSPD1	GNAS
F12	PRDX1	GNB1
PRG4	STOM	GNB2
CDHR2	TUBB4B	GNB3
PCYOX1		GOLGA7
A1BG		GPC3
AGT		H1F0
APOH		H2AFJ
ATP5A1		H2BFS
ATP5B		H3F3A
BCHE		H3F3C
C1R		HIST1H1B
ITIH3		HIST1H1C
KPRP		HIST1H1D
SERPINA6		HIST1H2AB
ATRN		HIST1H2AC
CFI		HIST1H2AD
FLG2		HIST1H2AH
GPLD1		HIST1H2AJ
MASP1		HIST1H2BC
PON1		HIST1H2BD
RBP4		HIST1H2BH
SERPINF2		HIST1H2BL
TGM1		HIST1H2BM
ARG1		HIST1H2BN
FLG		HIST1H3A
MYH14		HIST1H4A
S100A8		HIST2H2BF
VDAC2		HIST2H3A
LCAT		HIST3H2A
PSMB1		HIST3H3
AHSG		HNRNPK
APOA2		HNRNPU
APOM		HSP90AA1
HPR		HSP90AB1
HSPB1		HSP90B1
LGALS7		HSPA1A
LPA		HSPA5
MDH2		HSPA6
MYH9		HSPA7
ORM2		HSPA8
S100A7		HSPG2
SERPINA4		ICAM1
SERPINB3		IDH1
ACY1		IMPDH2
ACTN4		ITGB1
APOL1		KRT18
CKMT1A		LAMP1
GLUD1		LDHA
IVL		LSR
PGAM1		LTF
SERPIND1		LYZ
ACADVL		MARCKS
AHNAK		MARCKSL1
APOF		NPM1
C4B		NT5E
C8A		NUDC
CALML3		PDCD6IP
CTSB		PFN1
GM2A		PHGDH
MSN		PROM1
PIP		PSMC2
PKP1		PTGFRN
PLEC		PVR
PSMA2		RAB10
PSMB3		RAB11A
S100A11		RAB11B
S100A14		RAB5C
SAA4		RAB7A
SERPINA7		RAP1A
SFN		RPL13
SHBG		RPL18
SQRDL		RPL3
VDAC1		RPL30
TGM3		RPL4
ANXA1		RPL6
ANXA3		RPL8
ANXA4		RPLP0
ANXA8		RPLP0P6
APOC1		RPN1
B2M		RPS12
CALM1		RPS18
CAT		RPS19
CSTB		RPS2
CTSA		RPS25
CTSV		RPS3
DSC1		RPS4X
F10		RPS4Y2
FETUB		RPSA
GSN		RRAS
HADHA		RRAS2
Homo		RUVBL1
MGAM		RUVBL2
NCCRP1		SCAMP3
PGK1		SDC1
PM20D1		SDC4
SEPP1		SLC1A5
SERPINB4		SLC35B2
SOD1		SLC39A14
TPM4		SLC3A2
VWF		SLC7A5
AMY1A		SLC9A3R1
IGLC2		TALDO1
MBL2		TCP1
SELENOP		TFRC
ZG16B		TM9SF3
ACO2		TM9SF4
ACPP		TOP1
ALDH7A1		TUBB
APOC4		TUBB2A
APOD		TUBB2B
C4A		TUBB4A
CFHR2		UBA52
CTSC		UBB
GDPD3		UBC
GLUL		UGDH
GPI		VAMP2
GSTP1		VAMP3
HADHB		XRCC5
HBA1		YWHAB
HEXB		YWHAG
HMGB1		YWHAQ
HSPA9		YWHAZ
IGKC
MASP2
PHB
POF1B
PSAPL1
RAB1A
RPL22
RPL36A
S100A16
SERPINB12
SERPINF1
SPRR1B
TMED10
TUBA4A
TXN
TYMP
UQCRC2
UQCRH
ADH1C
CFHR1
ECM1
FCGBP
GGCT
GSDMA
MENT
MYH1
CHMP4C
CYB5A
FAM129C
LAMC1
PRSS3
SHROOM3
SLC6A4
SPTLC2
PSMB6
BFAR
CKMT2
CSRP1
CUX1
DENND6B
GSTM3
PRRC2A
PZP
VNN1
APOA5

## Sheet: Table 5
Table 5. Global comparison of H. sapiens proteins identified in the ExEFs of P. vivax infected FRG huHep mice with the core proteins identified in the exosomes from hepatocytes (primary rat hepatocytes, HepAD38 and Huh7 human hepatocytes)
223 elements included exclusively in the ExEF proteome of P. vivax infected FRG huHep mice	13 ccommon elements in the ExEF proteome of P. vivax infected FRG huHep mice and exosomes the Core	35 elements included exclusively in the Core
APOB	FN1	HSPA5
DSP	APOE	DYNC1H1
C5	CLTC	YWHAG
CFH	ANXA2	PDCD6IP
F5	GAPDH	BSG
C4BPA	ENO1	CFL1
ITIH1	RAP1B	FASN
ITIH2	YWHAE	TUBB2A
KLKB1	ATP1A1	EZR
ITIH4	EEF2	RPSA
JUP	VCP	ALDOA
KNG1	PRDX1	CCT4
APOA1	TUBB4B	ITGB1
PROS1		SDC4
A2ML1		CCT3
AFM		RPL6
GC		RAB7A
HRG		HSP90AB1
CLU		RPN1
CPN2		SLC3A2
F13B		RPS3
HRNR		LAMP1
SERPINA3		HSPA1A
APOC2		HSPA8
DSG1		YWHAB
HPX		RPS4X
SERPINC1		EEF1A1
SERPING1		LDHA
F11		ICAM1
C6		GNAS
CFB		YWHAZ
C1S		TCP1
C4BPB		HSP90AA1
CTSD		ANXA5
F2		UGDH
PGLYRP2
VTN
AMBP
CALML5
F12
PRG4
CDHR2
PCYOX1
A1BG
AGT
APOH
ATP5A1
ATP5B
BCHE
C1R
ITIH3
KPRP
SERPINA6
TPI1
COL18A1
APOC3
ATRN
CFI
FLG2
GPLD1
HBB
MASP1
PON1
RBP4
SERPINF2
TGM1
PKM
ARG1
AZGP1
FABP5
FLG
MYH14
S100A8
VDAC2
LCAT
PSMB1
AHSG
APOA2
APOM
HPR
HSPB1
LGALS7
LPA
MDH2
MYH9
ORM2
S100A7
S100A9
SERPINA4
SERPINB3
ACY1
ACTN4
APOL1
CASP14
CKMT1A
GLUD1
IVL
PGAM1
SERPIND1
ACADVL
AHNAK
APOF
C4B
C8A
CALML3
CTSB
GM2A
HIST1H2BK
MSN
PIP
PKP1
PLEC
PSMA2
PSMB3
RPS27A
S100A11
S100A14
SAA4
SERPINA7
SFN
SHBG
SQRDL
VDAC1
TGM3
ANXA1
ANXA3
ANXA4
ANXA8
APOC1
B2M
CALM1
CAT
CSTA
CSTB
CTSA
CTSV
DCD
DSC1
F10
FETUB
GSN
HADHA
Homo
MGAM
NCCRP1
PGK1
PM20D1
SBSN
SEPP1
SERPINB4
SOD1
TPM4
VWF
AMY1A
IGLC2
MBL2
SELENOP
ZG16B
ACO2
ACPP
ALDH7A1
APOC4
APOD
C4A
CFHR2
CTSC
GDPD3
GLUL
GPI
GSTP1
HADHB
HBA1
HEXB
HIST1H2AG
HMGB1
HSPA9
HSPD1
IGKC
MASP2
PHB
POF1B
PSAPL1
RAB1A
RPL22
RPL36A
S100A16
SERPINB12
SERPINF1
SPRR1B
STOM
TMED10
TUBA4A
TXN
TYMP
UQCRC2
UQCRH
ADH1C
CFHR1
ECM1
FCGBP
GGCT
GSDMA
MENT
MYH1
CHMP4C
CYB5A
FAM129C
LAMC1
PRSS3
SHROOM3
SLC6A4
SPTLC2
PSMB6
BFAR
CKMT2
CSRP1
CUX1
DENND6B
GSTM3
PRRC2A
PZP
VNN1
APOA5

## Sheet: Table 6
Table 6. H. sapiens proteins identified in ExEFs of P. vivax infected FRG huHep mice in Experimental infection 1 and 2, as classified by its identification in previously published proteomes.
Protein name	Uniprot AC	Gene name	# Unique Peptides	Experiment	Condes Vancells J et al., J. Proteome Res. 2008	Jia X et al., Mol Cell Proteomics. 2017	Zhao, X et al., J. Proteome Res. 2014	Identified in this study
Apolipoprotein B-100	P04114	APOB	280	EI1/EI2
Desmoplakin	P15924	DSP	60	EI1/EI2
Complement C5	P01031	C5	49	EI1/EI2
Complement factor H	P08603	CFH	42	EI1/EI2
Coagulation factor V	P12259	F5	36	EI1/EI2
Fibronectin	P02751	FN1	35	EI1/EI2
C4b-binding protein alpha chain	P04003	C4BPA	29	EI1/EI2
Inter-alpha-trypsin inhibitor heavy chain H1	P19827	ITIH1	25	EI1/EI2
Inter-alpha-trypsin inhibitor heavy chain H2	P19823	ITIH2	25	EI1/EI2
Apolipoprotein E	P02649	APOE	24	EI1/EI2
Plasma kallikrein	P03952	KLKB1	24	EI1/EI2
Inter-alpha-trypsin inhibitor heavy chain H4	Q14624	ITIH4	23	EI1/EI2
Junction plakoglobin	P14923	JUP	21	EI1
Kininogen-1	P01042	KNG1	20	EI1/EI2
Vitamin K-dependent protein S	P07225	PROS1	19	EI1/EI2
Alpha-2-macroglobulin-like protein 1	A8K2U0	A2ML1	17	EI1
Afamin	P43652	AFM	17	EI1/EI2
Clathrin heavy chain 1	Q00610	CLTC	17	EI1/EI2
Vitamin D-binding protein	P02774	GC	17	EI1/EI2
Histidine-rich glycoprotein	P04196	HRG	16	EI1/EI2
Annexin A2	P07355	ANXA2	15	EI1
Clusterin	P10909	CLU	15	EI1/EI2
Carboxypeptidase N subunit 2	P22792	CPN2	15	EI1/EI2
Coagulation factor XIII B chain	P05160	F13B	15	EI1/EI2
Hornerin	Q86YZ3	HRNR	15	EI1/EI2
Alpha-1-antichymotrypsin	P01011	SERPINA3	14	EI1/EI2
Apolipoprotein C-II	P02655	APOC2	13	EI1/EI2
Desmoglein-1	Q02413	DSG1	13	EI1/EI2
Hemopexin	P02790	HPX	13	EI1/EI2
Antithrombin-III	P01008	SERPINC1	13	EI1/EI2
Plasma protease C1 inhibitor	P05155	SERPING1	13	EI1/EI2
Coagulation factor XI	P03951	F11	13	EI2
Complement component C6	P13671	C6	12	EI1/EI2
Complement factor B	P00751	CFB	12	EI1/EI2
Complement C1s subcomponent	P09871	C1S	11	EI1/EI2
C4b-binding protein beta chain	P20851	C4BPB	11	EI1/EI2
Cathepsin D	P07339	CTSD	11	EI1
Prothrombin	P00734	F2	11	EI1/EI2
N-acetylmuramoyl-L-alanine amidase	Q96PD5	PGLYRP2	11	EI1/EI2
Vitronectin	P04004	VTN	11	EI1/EI2
Protein AMBP	P02760	AMBP	10	EI1/EI2
Calmodulin-like protein 5	Q9NZT1	CALML5	10	EI1/EI2
Coagulation factor XII	P00748	F12	10	EI1/EI2
Proteoglycan 4	Q92954	PRG4	10	EI1/EI2
Cadherin-related family member 2	Q9BYE9	CDHR2	10	EI2
Prenylcysteine oxidase 1	Q9UHG3	PCYOX1	10	EI2
Alpha-1B-glycoprotein	P04217	A1BG	9	EI1/EI2
Angiotensinogen	P01019	AGT	9	EI1/EI2
Beta-2-glycoprotein 1	P02749	APOH	9	EI1/EI2
ATP synthase subunit alpha, mitochondrial	P25705	ATP5A1	9	EI1
ATP synthase subunit beta, mitochondrial	P06576	ATP5B	9	EI1
Cholinesterase	P06276	BCHE	9	EI1/EI2
Complement C1r subcomponent	P00736	C1R	9	EI1/EI2
Inter-alpha-trypsin inhibitor heavy chain H3	Q06033	ITIH3	9	EI1/EI2
Keratinocyte proline-rich protein	Q5T749	KPRP	9	EI1/EI2
Corticosteroid-binding globulin	P08185	SERPINA6	9	EI1
Triosephosphate isomerase	P60174	TPI1	9	EI1
Collagen alpha-1(XVIII) chain	P39060	COL18A1	9	EI2
Apolipoprotein C-III	P02656	APOC3	8	EI1/EI2
Attractin	O75882	ATRN	8	EI1/EI2
Complement factor I	P05156	CFI	8	EI1/EI2
Filaggrin-2	Q5D862	FLG2	8	EI1
Phosphatidylinositol-glycan-specific phospholipase D	P80108	GPLD1	8	EI1/EI2
Hemoglobin subunit beta	P68871	HBB	8	EI1
Mannan-binding lectin serine protease 1	P48740	MASP1	8	EI1/EI2
Serum paraoxonase/arylesterase 1	P27169	PON1	8	EI1/EI2
Retinol-binding protein 4	P02753	RBP4	8	EI1/EI2
Alpha-2-antiplasmin	P08697	SERPINF2	8	EI1/EI2
Protein-glutamine gamma-glutamyltransferase K	P22735	TGM1	8	EI1/EI2
Pyruvate kinase PKM	P14618	PKM	8	EI2
Arginase-1	P05089	ARG1	7	EI1/EI2
Zinc-alpha-2-glycoprotein	P25311	AZGP1	7	EI1/EI2
Fatty acid-binding protein, epidermal	Q01469	FABP5	7	EI1/EI2
Filaggrin	P20930	FLG	7	EI1/EI2
Myosin-14	Q7Z406	MYH14	7	EI1
Protein S100-A8	P05109	S100A8	7	EI1/EI2
Voltage-dependent anion-selective channel protein 2	P45880	VDAC2	7	EI1
Phosphatidylcholine-sterol acyltransferase	P04180	LCAT	7	EI2
Proteasome subunit beta type-1	P20618	PSMB1	7	EI2
Alpha-2-HS-glycoprotein	P02765	AHSG	6	EI1/EI2
Apolipoprotein M	O95445	APOM	6	EI1
Glyceraldehyde-3-phosphate dehydrogenase	P04406	GAPDH	6	EI1/EI2
Haptoglobin-related protein	P00739	HPR	6	EI1/EI2
Heat shock protein beta-1	P04792	HSPB1	6	EI1
Galectin-7	P47929	LGALS7	6	EI1/EI2
Apolipoprotein(a)	P08519	LPA	6	EI1/EI2
Malate dehydrogenase, mitochondrial	P40926	MDH2	6	EI1
Myosin-9	P35579	MYH9	6	EI1
Alpha-1-acid glycoprotein 2	P19652	ORM2	6	EI1/EI2
Protein S100-A7	P31151	S100A7	6	EI1/EI2
Protein S100-A9	P06702	S100A9	6	EI1/EI2
Kallistatin	P29622	SERPINA4	6	EI1
Serpin B3	P29508	SERPINB3	6	EI1
Aminoacylase-1	Q03154	ACY1	6	EI2
Alpha-actinin-4	O43707	ACTN4	5	EI1
Apolipoprotein L1	O14791	APOL1	5	EI1/EI2
Caspase-14	P31944	CASP14	5	EI1/EI2
Creatine kinase U-type, mitochondrial	P12532	CKMT1A	5	EI1
Glutamate dehydrogenase 1, mitochondrial	P00367	GLUD1	5	EI1/EI2
Involucrin	P07476	IVL	5	EI1
Phosphoglycerate mutase 1	P18669	PGAM1	5	EI1
Heparin cofactor 2	P05546	SERPIND1	5	EI1/EI2
Very long-chain specific acyl-CoA dehydrogenase, mitochondrial	P49748	ACADVL	4	EI1
Neuroblast differentiation-associated protein AHNAK	Q09666	AHNAK	4	EI1
Apolipoprotein F	Q13790	APOF	4	EI1/EI2
Complement C4-B	P0C0L5	C4B	4	EI1/EI2
Complement component C8 alpha chain	P07357	C8A	4	EI1
Calmodulin-like protein 3	P27482	CALML3	4	EI1
Cathepsin B	P07858	CTSB	4	EI1
Alpha-enolase	P06733	ENO1	4	EI1
Ganglioside GM2 activator	P17900	GM2A	4	EI1
Histone H2B type 1-K	O60814	HIST1H2BK	4	EI1
Moesin	P26038	MSN	4	EI1/EI2
Prolactin-inducible protein	P12273	PIP	4	EI1/EI2
Plakophilin-1	Q13835	PKP1	4	EI1
Plectin	Q15149	PLEC	4	EI1
Proteasome subunit alpha type-2	P25787	PSMA2	4	EI1/EI2
Proteasome subunit beta type-3	P49720	PSMB3	4	EI1/EI2
Ras-related protein Rap-1b-like protein	A6NIZ1	RAP1B	4	EI1/EI2
Ubiquitin-40S ribosomal protein S27a	P62979	RPS27A	4	EI1/EI2
Protein S100-A11	P31949	S100A11	4	EI1
Protein S100-A14	Q9HCY8	S100A14	4	EI1/EI2
Serum amyloid A-4 protein	P35542	SAA4	4	EI1/EI2
Thyroxine-binding globulin	P05543	SERPINA7	4	EI1
14-3-3 protein sigma	P31947	SFN	4	EI1
Sex hormone-binding globulin	P04278	SHBG	4	EI1
Sulfide:quinone oxidoreductase, mitochondrial	Q9Y6N5	SQRDL	4	EI1
Voltage-dependent anion-selective channel protein 1	P21796	VDAC1	4	EI1
14-3-3 protein epsilon	P62258	YWHAE	4	EI1/EI2
Protein-glutamine gamma-glutamyltransferase E	Q08188	TGM3	4	EI2
Annexin A1	P04083	ANXA1	3	EI1
Annexin A3	P12429	ANXA3	3	EI1
Annexin A4	P09525	ANXA4	3	EI1
Annexin A8	P13928	ANXA8	3	EI1
Apolipoprotein C-I	P02654	APOC1	3	EI1/EI2
Sodium/potassium-transporting ATPase subunit alpha-1	P05023	ATP1A1	3	EI1
Beta-2-microglobulin	P61769	B2M	3	EI1/EI2
Calmodulin	P62158	CALM1	3	EI1/EI2
Catalase	P04040	CAT	3	EI1/EI2
Cystatin-A	P01040	CSTA	3	EI1
Cystatin-B	P04080	CSTB	3	EI1
Lysosomal protective protein	P10619	CTSA	3	EI1
Cathepsin L2	O60911	CTSV	3	EI1
Dermcidin	P81605	DCD	3	EI1/EI2
Desmocollin-1	Q08554	DSC1	3	EI1/EI2
Elongation factor 2	P13639	EEF2	3	EI1
Coagulation factor X	P00742	F10	3	EI1/EI2
Fetuin-B	Q9UGM5	FETUB	3	EI1/EI2
Gelsolin	P06396	GSN	3	EI1
Trifunctional enzyme subunit alpha, mitochondrial	P40939	HADHA	3	EI1
L-lactate dehydrogenase A chain	P00338	Homo	3	EI1
Maltase-glucoamylase, intestinal	O43451	MGAM	3	EI1/EI2
F-box only protein 50	Q6ZVX7	NCCRP1	3	EI1/EI2
Phosphoglycerate kinase 1	P00558	PGK1	3	EI1
N-fatty-acyl-amino acid synthase/hydrolase PM20D1	Q6GTS8	PM20D1	3	EI1
Suprabasin	Q6UWP8	SBSN	3	EI1/EI2
Selenoprotein P	P49908	SEPP1	3	EI1
Serpin B4	P48594	SERPINB4	3	EI1
Superoxide dismutase [Cu-Zn]	P00441	SOD1	3	EI1
Tropomyosin alpha-4 chain	P67936	TPM4	3	EI1
Transitional endoplasmic reticulum ATPase	P55072	VCP	3	EI1
von Willebrand factor	P04275	VWF	3	EI1/EI2
Alpha-amylase 1	P04745	AMY1A	3	EI2
Ig lambda-2 chain C regions	P0CG05	IGLC2	3	EI2
Mannose-binding protein C	P11226	MBL2	3	EI2
Selenoprotein P	P49908	SELENOP	3	EI2
Zymogen granule protein 16 homolog B	Q96DA0	ZG16B	3	EI2
Aconitate hydratase, mitochondrial	Q99798	ACO2	2	EI1
Prostatic acid phosphatase	P15309	ACPP	2	EI1
Alpha-aminoadipic semialdehyde dehydrogenase	P49419	ALDH7A1	2	EI1
Apolipoprotein C-IV	P55056	APOC4	2	EI1/EI2
Apolipoprotein D	P05090	APOD	2	EI1/EI2
Complement C4-A	P0C0L4	C4A	2	EI1/EI2
Complement factor H-related protein 2	P36980	CFHR2	2	EI1
Dipeptidyl peptidase 1	P53634	CTSC	2	EI1
Glycerophosphodiester phosphodiesterase domain-containing protein 3	Q7L5L3	GDPD3	2	EI1
Glutamine synthetase	P15104	GLUL	2	EI1
Glucose-6-phosphate isomerase	P06744	GPI	2	EI1/EI2
Glutathione S-transferase P	P09211	GSTP1	2	EI1
Trifunctional enzyme subunit beta, mitochondrial	P55084	HADHB	2	EI1
Hemoglobin subunit alpha	P69905	HBA1	2	EI1/EI2
Beta-hexosaminidase subunit beta	P07686	HEXB	2	EI1
Histone H2A type 1	P0C0S8	HIST1H2AG	2	EI1
High mobility group protein B1	P09429	HMGB1	2	EI1
Stress-70 protein, mitochondrial	P38646	HSPA9	2	EI1
60 kDa heat shock protein, mitochondrial	P10809	HSPD1	2	EI1
Ig kappa chain C region	P01834	IGKC	2	EI1/EI2
Mannan-binding lectin serine protease 2	O00187	MASP2	2	EI1/EI2
Prohibitin	P35232	PHB	2	EI1
Protein P	Q8WVV4	POF1B	2	EI1
Peroxiredoxin-1	Q06830	PRDX1	2	EI1
Proactivator polypeptide-like 1	Q6NUJ1	PSAPL1	2	EI1
Ras-related protein Rab-1A	P62820	RAB1A	2	EI1
60S ribosomal protein L22	P35268	RPL22	2	EI1
60S ribosomal protein L36a	P83881	RPL36A	2	EI1
Protein S100-A16	Q96FQ6	S100A16	2	EI1
Serpin B12	Q96P63	SERPINB12	2	EI1
Pigment epithelium-derived factor	P36955	SERPINF1	2	EI1/EI2
Cornifin-B	P22528	SPRR1B	2	EI1
Erythrocyte band 7 integral membrane protein	P27105	STOM	2	EI1
Transmembrane emp24 domain-containing protein 10	P49755	TMED10	2	EI1
Tubulin alpha-4A chain	P68366	TUBA4A	2	EI1/EI2
Thioredoxin	P10599	TXN	2	EI1
Thymidine phosphorylase	P19971	TYMP	2	EI1
Cytochrome b-c1 complex subunit 2, mitochondrial	P22695	UQCRC2	2	EI1
Cytochrome b-c1 complex subunit 6, mitochondrial	P07919	UQCRH	2	EI1
Alcohol dehydrogenase 1C	P00326	ADH1C	2	EI2
Complement factor H-related protein 1	Q03591	CFHR1	2	EI2
Extracellular matrix protein 1	Q16610	ECM1	2	EI2
IgGFc-binding protein	Q9Y6R7	FCGBP	2	EI2
Gamma-glutamylcyclotransferase	O75223	GGCT	2	EI2
Gasdermin-A	Q96QA5	GSDMA	2	EI2
Protein MENT	Q9BUN1	MENT	2	EI2
Myosin-1	P12882	MYH1	2	EI2
Tubulin beta-4B chain	P68371	TUBB4B	2	EI2
Charged multivesicular body protein 4c	Q96CF2	CHMP4C	1	EI1/EI2
Cytochrome b5	P00167	CYB5A	1	EI1/EI2
Niban-like protein 2	Q86XR2	FAM129C	1	EI1
Laminin subunit gamma-1	P11047	LAMC1	1	EI1/EI2
Trypsin-3	P35030	PRSS3	1	EI1/EI2
Protein Shroom3	Q8TF72	SHROOM3	1	EI1
Sodium-dependent serotonin transporter	P31645	SLC6A4	1	EI1/EI2
Serine palmitoyltransferase 2	O15270	SPTLC2	1	EI1/EI2
Proteasome subunit beta type-6	P28072	PSMB6	1	EI2
Bifunctional apoptosis regulator	Q9NZS9	BFAR	1	EI2
Creatine kinase S-type, mitochondrial	P17540	CKMT2	1	EI2
Cysteine and glycine-rich protein 1	P21291	CSRP1	1	EI2
Homeobox protein cut-like 1	P39880	CUX1	1	EI2
Protein DENND6B	Q8NEG7	DENND6B	1	EI2
Glutathione S-transferase Mu 3	P21266	GSTM3	1	EI2
Protein PRRC2A	P48634	PRRC2A	1	EI2
Pregnancy zone protein	P20742	PZP	1	EI2
Pantetheinase	O95497	VNN1	1	EI2
Apolipoprotein A-V	Q6Q788	APOA5	1	EI1/EI2
